# Supplementary material for: (E)-2-Methyl-6-[(1-phenyl-1H-pyrazol-4-yl)methyl­idene]cyclo­hexa­none
Source: Acta Crystallogr Sect E Struct Rep Online. 2011 Jun 11;67(Pt 7):o1611. doi: 10.1107/S160053681102126X (PMC3151926; doi:10.1107/S160053681102126X)
Supplement: Supplementary file 2 [file e-67-o1611-Isup2.hkl]

# 
# h,k,l, Fc-squared, Fo-squared, sigma(Fo-squared) and status flag 
# 
data_I
_shelx_title '  P-1' 
_shelx_refln_list_code          4 
_shelx_F_calc_maximum      180.03 
_exptl_crystal_F_000       568.00 
_reflns_d_resolution_high  0.8390 
 
loop_ 
 _symmetry_equiv_pos_as_xyz 
 'x, y, z' 
 '-x, -y, -z' 
 
_cell_length_a     6.1152 
_cell_length_b    10.3757 
_cell_length_c    22.7343 
_cell_angle_alpha  77.542 
_cell_angle_beta   89.667 
_cell_angle_gamma  78.510 
 
_shelx_F_squared_multiplier     1.000 
 
loop_ 
 _refln_index_h 
 _refln_index_k 
 _refln_index_l 
 _refln_F_squared_calc 
 _refln_F_squared_meas 
 _refln_F_squared_sigma 
 _refln_observed_status 
   1   0   0       11.65        4.06      3.53 o 
   2   0   0     1696.46     1655.62     33.63 o 
   3   0   0       21.31       21.01      3.00 o 
   4   0   0      223.13      231.26      8.66 o 
   5   0   0       58.16       63.74      6.06 o 
   6   0   0      464.22      422.62     14.56 o 
   7   0   0       14.63       -0.17      7.67 o 
  -6   1   0      130.38      140.14     11.03 o 
  -5   1   0      306.05      304.64     11.22 o 
  -4   1   0       41.49       42.29      4.81 o 
  -3   1   0       99.19      108.61      7.70 o 
  -2   1   0      120.28      111.65      5.42 o 
  -1   1   0     2674.54     2647.79     51.64 o 
   0   1   0       12.03       15.19      2.76 o 
   1   1   0    20513.22    23007.53    453.45 o 
   2   1   0       25.22       32.17      2.69 o 
   3   1   0     1301.75     1441.35     35.05 o 
   4   1   0       79.28       82.72      5.60 o 
   5   1   0       25.93       24.54      5.15 o 
   6   1   0        0.17        2.79      3.96 o 
   7   1   0        8.55        7.10      5.99 o 
  -6   2   0      130.94      110.09     20.14 o 
  -5   2   0       72.27       75.34     12.48 o 
  -4   2   0      199.38      206.72     10.54 o 
  -3   2   0       78.75       89.41      5.28 o 
  -2   2   0       28.14       36.12      3.21 o 
  -1   2   0      248.28      224.79      8.53 o 
   0   2   0     3324.00     3096.23    106.39 o 
   1   2   0      320.25      282.76      6.96 o 
   2   2   0      719.19      647.70     14.55 o 
   3   2   0      223.24      275.70      8.32 o 
   4   2   0      732.72      813.77     22.44 o 
   5   2   0        1.41        2.81      3.32 o 
   6   2   0        3.99       -3.95      4.58 o 
   7   2   0        4.26        1.65      5.83 o 
  -6   3   0      299.89      345.22     26.74 o 
  -5   3   0      100.97       98.77     10.53 o 
  -4   3   0       65.76       90.54      7.69 o 
  -3   3   0      305.75      283.13     11.02 o 
  -2   3   0      219.84      226.96      7.05 o 
  -1   3   0      180.58      179.44      6.27 o 
   0   3   0      826.65      745.85     18.50 o 
   1   3   0       53.87       94.35      4.56 o 
   2   3   0      105.29       91.34      4.22 o 
   3   3   0      708.78      827.19     19.00 o 
   4   3   0      279.85      310.47     10.04 o 
   5   3   0       87.87      102.23      6.92 o 
   6   3   0       23.12       36.34      7.59 o 
   7   3   0        7.72       13.68      8.39 o 
  -6   4   0       88.62      105.44     10.35 o 
  -5   4   0       86.31       97.03     11.07 o 
  -4   4   0        4.51        7.53      4.47 o 
  -3   4   0      624.92      554.75     14.46 o 
  -2   4   0       63.22       82.29      4.47 o 
  -1   4   0      169.73      145.13      5.39 o 
   0   4   0      597.12      567.62     13.29 o 
   1   4   0      275.21      280.83      7.90 o 
   2   4   0      320.24      328.23      9.03 o 
   3   4   0      536.64      506.43     13.10 o 
   4   4   0      178.83      202.09      7.96 o 
   5   4   0      119.54      135.14      7.77 o 
   6   4   0      122.07      134.96     15.47 o 
   7   4   0        4.67       -1.36     10.13 o 
  -5   5   0        0.00        2.43      4.78 o 
  -4   5   0        6.78        8.50      5.03 o 
  -3   5   0       77.87       74.30      7.21 o 
  -2   5   0       54.75       71.92      6.39 o 
  -1   5   0       15.26       23.20      2.82 o 
   0   5   0     1796.74     1888.83     39.00 o 
   1   5   0      337.13      346.30      9.65 o 
   2   5   0       17.40       17.59      2.97 o 
   3   5   0        6.83        7.60      2.51 o 
   4   5   0      195.11      186.89      8.00 o 
   5   5   0       89.16       82.65     10.53 o 
   6   5   0       64.95       51.88     10.45 o 
   7   5   0        3.59        8.30      7.89 o 
  -5   6   0       44.26       46.30      8.46 o 
  -4   6   0       20.78       16.26      6.51 o 
  -3   6   0        0.70        7.19      5.69 o 
  -2   6   0        0.00        7.32      6.22 o 
  -1   6   0      599.02      554.98     14.36 o 
   0   6   0       27.58       55.55      4.32 o 
   1   6   0      223.99      228.68     14.86 o 
   2   6   0      177.29      194.06     11.23 o 
   3   6   0        7.54       17.26      3.45 o 
   4   6   0      304.82      285.02     12.45 o 
   5   6   0        5.69       -2.90      9.75 o 
   6   6   0        2.48       -3.89      6.97 o 
  -4   7   0       43.26       65.44      8.30 o 
  -3   7   0       27.23       33.67      6.25 o 
  -2   7   0        3.77        2.26      3.97 o 
  -1   7   0        0.07        7.64      3.77 o 
   0   7   0       87.88       82.78      5.61 o 
   1   7   0       98.18      105.38      8.21 o 
   2   7   0      210.96      199.50      8.20 o 
   3   7   0      105.78       95.03      6.01 o 
   4   7   0      114.62      122.91      9.35 o 
   5   7   0       94.81       81.51     11.45 o 
   6   7   0        6.42        6.76      7.34 o 
  -4   8   0        9.24        2.36      5.39 o 
  -3   8   0        8.83       12.75      5.14 o 
  -2   8   0       92.61      133.72     10.20 o 
  -1   8   0       60.05       71.61      7.47 o 
   0   8   0      165.12      152.56      7.85 o 
   1   8   0        0.13        4.14      2.73 o 
   2   8   0      200.47      234.15     16.28 o 
   3   8   0        3.39        9.03      4.50 o 
   4   8   0      218.33      219.41     12.16 o 
   5   8   0       54.77       63.65     13.42 o 
   6   8   0       35.63       36.54     10.20 o 
  -3   9   0       13.33       18.80      8.01 o 
  -2   9   0       16.72       12.91      6.72 o 
  -1   9   0      279.14      304.35     13.88 o 
   0   9   0       13.10       16.86      4.78 o 
   1   9   0       78.46       61.21     10.61 o 
   2   9   0       17.95       12.61      4.83 o 
   3   9   0       37.05       49.53      7.03 o 
   4   9   0       57.29       63.00      7.52 o 
   5   9   0        9.80       11.81     11.98 o 
  -2  10   0        4.23       -2.00      4.59 o 
  -1  10   0       63.07       78.99     10.84 o 
   0  10   0       30.47       32.93      5.89 o 
   1  10   0      104.29       92.58     13.85 o 
   2  10   0        6.59       13.83      5.37 o 
   3  10   0       62.29       77.10      9.95 o 
   4  10   0        2.04       16.05      7.54 o 
   5  10   0       11.07       12.90      8.36 o 
  -1  11   0       19.97       14.94      5.76 o 
   0  11   0       33.62       35.91      7.93 o 
   1  11   0        0.00       -5.78      5.78 o 
   2  11   0        3.14       -0.67      4.59 o 
   3  11   0        1.48        9.22      5.54 o 
   4  11   0        3.53        9.18      7.15 o 
   1  12   0       27.90       19.42      8.30 o 
   2  12   0       14.59        9.36     10.63 o 
  -4 -11   1      103.88      116.50     13.83 o 
  -3 -11   1       73.76       70.99      9.47 o 
  -2 -11   1        6.83       10.34      5.34 o 
  -1 -11   1       40.65       45.50     11.69 o 
   0 -11   1        0.01       -5.15      5.64 o 
   1 -11   1        0.98        3.79      5.32 o 
  -5 -10   1       24.18        1.53      7.40 o 
  -4 -10   1       33.85       19.98      7.60 o 
  -3 -10   1       51.69       58.02      7.54 o 
  -2 -10   1      243.82      251.73     15.21 o 
  -1 -10   1        4.82       14.60      9.75 o 
   0 -10   1        2.95       10.66      4.99 o 
   1 -10   1        5.62        3.98      5.46 o 
   2 -10   1       13.19       14.67      5.82 o 
  -5  -9   1       20.63       15.23      8.15 o 
  -4  -9   1      229.70      214.20     16.91 o 
  -3  -9   1      331.78      342.99     16.75 o 
  -2  -9   1      163.56      157.55     15.77 o 
  -1  -9   1      154.02      159.00      8.71 o 
   0  -9   1        8.59        8.76      4.36 o 
   1  -9   1        7.06        8.97      4.74 o 
   2  -9   1       12.42       19.27      7.93 o 
   3  -9   1        3.91        2.50      5.08 o 
  -6  -8   1       68.54       76.63     12.70 o 
  -5  -8   1        4.30       -0.63      6.55 o 
  -4  -8   1      204.37      222.83     12.25 o 
  -3  -8   1       98.99      110.25      8.69 o 
  -2  -8   1      338.96      336.50     11.41 o 
  -1  -8   1       25.98       19.96      4.46 o 
   0  -8   1       13.27       19.45      3.82 o 
   1  -8   1        0.12       -1.42      3.81 o 
   2  -8   1      230.50      248.36     14.90 o 
   3  -8   1        0.67       -3.26      4.28 o 
   4  -8   1        1.30        6.20      6.77 o 
  -6  -7   1      130.71      158.31     18.11 o 
  -5  -7   1      190.29      182.59     15.74 o 
  -4  -7   1      412.45      420.98     16.07 o 
  -3  -7   1       30.89       39.00      4.74 o 
  -2  -7   1       22.50       23.10      4.21 o 
  -1  -7   1        1.20        6.89      6.55 o 
   0  -7   1        7.75       13.61      3.31 o 
   1  -7   1      320.16      310.42     12.61 o 
   2  -7   1       45.51       48.48      6.20 o 
   3  -7   1        0.39        2.81      6.13 o 
   4  -7   1       57.90       50.80      7.79 o 
  -6  -6   1        8.72        2.30     16.04 o 
  -5  -6   1      257.97      295.96     44.92 o 
  -4  -6   1      546.51      556.15     15.43 o 
  -3  -6   1      379.28      321.24     10.16 o 
  -2  -6   1       21.25       27.43      3.37 o 
  -1  -6   1       16.30       12.50      3.54 o 
   0  -6   1       23.91       21.00      4.62 o 
   1  -6   1       54.46       76.75      5.11 o 
   2  -6   1      187.73      196.49     11.12 o 
   3  -6   1       50.85       43.41      9.22 o 
   4  -6   1      125.81      137.03     10.69 o 
   5  -6   1       62.30       57.14      9.98 o 
  -7  -5   1       27.94       23.44     10.20 o 
  -6  -5   1        1.20        3.40      6.97 o 
  -5  -5   1      286.88      266.32     24.27 o 
  -4  -5   1       13.53       14.73      3.89 o 
  -3  -5   1       11.03       19.28      2.98 o 
  -2  -5   1      136.16      144.67      6.71 o 
  -1  -5   1        5.84        8.99      3.02 o 
   0  -5   1        3.06       13.82      2.81 o 
   1  -5   1      112.11      105.08      5.40 o 
   2  -5   1       57.83       62.95      4.39 o 
   3  -5   1       77.29       89.50      7.75 o 
   4  -5   1       62.69       56.04      7.05 o 
   5  -5   1       26.35       21.37      6.24 o 
  -7  -4   1       11.99        6.47      8.56 o 
  -6  -4   1       12.23        7.65      7.80 o 
  -5  -4   1       69.65       77.81      6.49 o 
  -4  -4   1       56.68       76.39      5.35 o 
  -3  -4   1      708.63      820.13     19.15 o 
  -2  -4   1      144.55      103.64      5.30 o 
  -1  -4   1     1441.58     1278.25     88.26 o 
   0  -4   1      214.09      224.44      7.94 o 
   1  -4   1       11.68       18.58      2.46 o 
   2  -4   1        1.17        2.59      2.06 o 
   3  -4   1       80.44      101.15      9.55 o 
   4  -4   1       48.57       55.09      6.84 o 
   5  -4   1       25.03       35.67      6.42 o 
   6  -4   1        1.90        3.86      5.84 o 
  -7  -3   1       21.53        3.79     12.76 o 
  -6  -3   1       28.86       39.91      6.91 o 
  -5  -3   1        1.08        1.85      4.28 o 
  -4  -3   1      358.22      304.08     10.02 o 
  -3  -3   1      398.10      428.55     11.40 o 
  -2  -3   1     1512.03     1557.97     32.16 o 
  -1  -3   1        2.07        6.58      2.49 o 
   0  -3   1       51.77       61.77      5.22 o 
   1  -3   1      191.92      157.50      5.38 o 
   2  -3   1      494.74      472.44     11.96 o 
   3  -3   1        5.12        5.93      2.81 o 
   4  -3   1       45.57       54.18      5.08 o 
   5  -3   1      226.61      245.56     13.24 o 
   6  -3   1        0.60        2.07      5.23 o 
  -7  -2   1       39.89       45.89      8.03 o 
  -6  -2   1        1.09       -0.72      3.90 o 
  -5  -2   1       17.07       25.46      4.33 o 
  -4  -2   1       89.80      108.45      6.24 o 
  -3  -2   1       23.29       25.62      2.97 o 
  -2  -2   1     2146.32     2215.38     44.29 o 
  -1  -2   1       79.68      100.29      3.70 o 
   0  -2   1        0.04        5.42      2.97 o 
   1  -2   1       17.48       13.13      1.94 o 
   2  -2   1       63.64       68.13      3.99 o 
   3  -2   1       28.39       20.18      3.00 o 
   4  -2   1       25.04       26.22      4.05 o 
   5  -2   1       72.76       91.78     10.27 o 
   6  -2   1      322.16      297.75     15.63 o 
  -7  -1   1       27.56       36.44      7.43 o 
  -6  -1   1       11.44       21.84      7.66 o 
  -5  -1   1       45.74       63.53      5.78 o 
  -4  -1   1      145.16      149.78      9.93 o 
  -3  -1   1      358.20      424.35     11.21 o 
  -2  -1   1      834.58      798.11     21.97 o 
  -1  -1   1      770.40      689.18     14.85 o 
   0  -1   1      103.33       41.96      3.53 o 
   1  -1   1     2795.87     2511.31     49.14 o 
   2  -1   1      140.50      123.65      5.48 o 
   3  -1   1       43.14       44.28      6.47 o 
   4  -1   1       15.80       13.62      5.53 o 
   5  -1   1       15.21       14.69      4.24 o 
   6  -1   1       26.12       30.86      6.55 o 
  -7   0   1       60.07       48.11     10.66 o 
  -6   0   1       22.37       29.56      5.32 o 
  -5   0   1        8.30        1.96      3.64 o 
  -4   0   1       34.67       41.26      4.35 o 
  -3   0   1     1464.90     1471.57     35.81 o 
  -2   0   1      534.99      481.64     45.03 o 
  -1   0   1      193.36      175.97      5.43 o 
   0   0   1        0.37       -0.15      0.15 o 
   1   0   1      132.30      136.62      7.35 o 
   2   0   1      701.34      642.47     14.53 o 
   3   0   1      691.95      692.45     16.45 o 
   4   0   1        5.38       23.57      3.83 o 
   5   0   1       76.43       90.09      8.43 o 
   6   0   1        2.53        6.61      4.60 o 
   7   0   1        4.37        2.82      8.15 o 
  -6   1   1        1.46        6.78      5.35 o 
  -5   1   1        0.07       -0.55      3.39 o 
  -4   1   1       73.95       71.71      6.20 o 
  -3   1   1       50.40       47.66      3.90 o 
  -2   1   1        0.01        8.00      2.01 o 
  -1   1   1      992.34      859.23     20.22 o 
   0   1   1      122.54       93.55      3.92 o 
   1   1   1      378.19      308.79      8.07 o 
   2   1   1     2801.78     2595.17     59.18 o 
   3   1   1      158.26      194.23      6.92 o 
   4   1   1       26.84       34.99      4.09 o 
   5   1   1        6.13        7.56      3.84 o 
   6   1   1       89.27       95.28      9.43 o 
   7   1   1       72.13       78.86     10.94 o 
  -6   2   1      152.34      179.25     15.19 o 
  -5   2   1       27.73       48.06      6.64 o 
  -4   2   1        7.70        7.59      3.18 o 
  -3   2   1       17.73       23.28      3.15 o 
  -2   2   1       55.48       54.87      4.42 o 
  -1   2   1    10576.99    10625.97    285.35 o 
   0   2   1        1.93        1.42      2.24 o 
   1   2   1     4616.84     4439.87     85.73 o 
   2   2   1        0.89        1.09      1.63 o 
   3   2   1     1533.91     1536.60     37.13 o 
   4   2   1       15.64       23.06      3.59 o 
   5   2   1       67.04       65.56      5.82 o 
   6   2   1        8.67       16.33      4.50 o 
   7   2   1       10.74       14.55      8.19 o 
  -6   3   1        5.57       35.77      7.24 o 
  -5   3   1       78.12       56.40      7.52 o 
  -4   3   1       58.35       67.91      7.05 o 
  -3   3   1      466.66      448.01     12.15 o 
  -2   3   1      114.93      131.04      5.95 o 
  -1   3   1       62.08       80.85      5.13 o 
   0   3   1      220.74      211.75      6.01 o 
   1   3   1        0.50        1.97      1.52 o 
   2   3   1      576.75      586.15     15.38 o 
   3   3   1      216.83      256.73      8.05 o 
   4   3   1      479.34      578.67     15.14 o 
   5   3   1       14.47       10.13      4.74 o 
   6   3   1      634.54      584.01     42.81 o 
   7   3   1       19.48        8.67      8.36 o 
  -6   4   1      111.62       98.49     10.11 o 
  -5   4   1       43.78       72.44      8.20 o 
  -4   4   1        3.69       -1.92      3.96 o 
  -3   4   1       63.54       70.05      7.96 o 
  -2   4   1      613.22      522.31     15.98 o 
  -1   4   1       12.24       26.50      3.59 o 
   0   4   1      221.27      206.12      7.26 o 
   1   4   1     1157.80     1070.82     22.82 o 
   2   4   1       25.54       37.53      4.04 o 
   3   4   1      797.87      867.19     19.97 o 
   4   4   1       13.07       16.12      3.25 o 
   5   4   1        5.02        5.35      3.75 o 
   6   4   1       23.21       11.72     16.84 o 
   7   4   1      108.87      134.79     14.93 o 
  -5   5   1        1.06       -4.43      4.43 o 
  -4   5   1      112.66      153.23     10.68 o 
  -3   5   1      236.18      243.58     11.12 o 
  -2   5   1      406.20      355.18     23.16 o 
  -1   5   1        0.50        2.04      1.87 o 
   0   5   1      939.46     1045.24     26.25 o 
   1   5   1      470.68      512.78     15.17 o 
   2   5   1       48.41       64.69      4.49 o 
   3   5   1      273.05      277.04      8.70 o 
   4   5   1      343.93      307.69     10.16 o 
   5   5   1        3.41        4.85      4.55 o 
   6   5   1      171.03      150.43     21.18 o 
   7   5   1       46.04       27.68     16.69 o 
  -5   6   1       22.09       12.13      5.94 o 
  -4   6   1       55.67       77.58     10.93 o 
  -3   6   1      139.22      153.99     10.32 o 
  -2   6   1      311.75      292.34     12.16 o 
  -1   6   1      139.59      124.14      5.90 o 
   0   6   1      235.78      221.67      8.63 o 
   1   6   1      289.26      345.79     10.07 o 
   2   6   1      279.46      291.01      9.06 o 
   3   6   1        9.21       14.60      3.14 o 
   4   6   1      852.95      868.56     25.98 o 
   5   6   1      295.68      310.00     13.92 o 
   6   6   1        0.04       -7.93     12.40 o 
  -5   7   1       51.94       41.05     13.27 o 
  -4   7   1       58.13       64.42      8.17 o 
  -3   7   1        0.09        8.40      4.56 o 
  -2   7   1        0.32        3.59      3.86 o 
  -1   7   1       21.95       14.35      4.45 o 
   0   7   1      218.24      205.90      8.06 o 
   1   7   1       78.53       85.10      5.38 o 
   2   7   1       88.98      105.33      7.73 o 
   3   7   1     1209.18     1134.25     38.56 o 
   4   7   1        1.37        4.25      4.26 o 
   5   7   1      115.93      102.10     12.44 o 
   6   7   1        7.67        9.95      7.65 o 
  -4   8   1       27.12       19.98      8.21 o 
  -3   8   1      214.02      239.71     17.67 o 
  -2   8   1      339.75      315.85     16.16 o 
  -1   8   1       15.52       14.85      4.69 o 
   0   8   1       32.25       39.99      6.27 o 
   1   8   1       36.83       38.23      5.28 o 
   2   8   1       36.24       47.55      4.68 o 
   3   8   1       66.32       71.89     13.83 o 
   4   8   1      509.44      494.86     18.23 o 
   5   8   1        0.35       -5.70      6.51 o 
   6   8   1        6.39       -1.03      7.36 o 
  -3   9   1        0.48       -3.98      4.48 o 
  -2   9   1      121.19      121.99     10.14 o 
  -1   9   1      190.95      199.88     12.30 o 
   0   9   1        1.54       -2.63      3.41 o 
   1   9   1      252.12      217.26     10.51 o 
   2   9   1       83.03       70.07     11.93 o 
   3   9   1       68.66       64.25      7.41 o 
   4   9   1        0.17       -2.04      4.16 o 
   5   9   1       32.02       34.81      9.17 o 
  -2  10   1        0.00        4.84      4.79 o 
  -1  10   1      133.23      126.38     10.41 o 
   0  10   1       13.53       12.49      5.93 o 
   1  10   1        2.86       -3.84      3.84 o 
   2  10   1      286.68      265.37     14.91 o 
   3  10   1       30.83       17.17      5.74 o 
   4  10   1        0.02        1.47      4.83 o 
   5  10   1       17.54       17.84      8.61 o 
  -1  11   1        5.76        6.01      5.14 o 
   0  11   1       74.74       38.98     13.24 o 
   1  11   1        0.00       -1.19      6.21 o 
   2  11   1       28.21       22.55      9.51 o 
   3  11   1       50.54       35.42      9.29 o 
   4  11   1       90.00       88.91     17.67 o 
   1  12   1        0.47        6.39      7.63 o 
   2  12   1       31.20       45.24     10.05 o 
  -3 -11   2       12.61        7.58      6.08 o 
  -2 -11   2        9.45       16.09      8.26 o 
  -1 -11   2       14.03       12.31      7.13 o 
   0 -11   2        0.33       -3.07      4.51 o 
   1 -11   2        3.22        7.66      5.75 o 
  -5 -10   2       34.99       28.28      9.80 o 
  -4 -10   2        7.77       11.90      6.34 o 
  -3 -10   2       26.64       18.58      6.61 o 
  -2 -10   2      389.70      405.48     31.28 o 
  -1 -10   2       12.94       15.39      4.32 o 
   0 -10   2        0.45        4.51      4.56 o 
   1 -10   2        1.61        7.17      5.10 o 
   2 -10   2       10.15        1.15      7.21 o 
  -5  -9   2        0.01        1.71      6.67 o 
  -4  -9   2       21.57       21.37      7.53 o 
  -3  -9   2      420.72      436.49     20.15 o 
  -2  -9   2       24.26       27.77      7.09 o 
  -1  -9   2      233.39      234.61     11.39 o 
   0  -9   2        2.15        6.56      5.53 o 
   1  -9   2       10.77       22.88      5.68 o 
   2  -9   2       12.12       14.37      5.57 o 
   3  -9   2       33.27       35.30      8.34 o 
  -6  -8   2       20.21       26.94      9.27 o 
  -5  -8   2       20.48       11.10      7.56 o 
  -4  -8   2       53.71       45.94     12.58 o 
  -3  -8   2       15.73       22.10      5.74 o 
  -2  -8   2      213.83      242.55     12.16 o 
  -1  -8   2        1.83        0.92      3.01 o 
   0  -8   2      207.88      206.61     11.07 o 
   1  -8   2        0.25        1.63      3.98 o 
   2  -8   2       70.72       56.84      7.37 o 
   3  -8   2       48.30       46.68      7.20 o 
   4  -8   2        0.31       -2.35      5.75 o 
  -6  -7   2        0.68       -4.34      6.52 o 
  -5  -7   2      119.46      104.15     12.54 o 
  -4  -7   2       62.78       65.02      7.02 o 
  -3  -7   2     1013.07     1021.02     24.29 o 
  -2  -7   2       50.63       66.28      5.28 o 
  -1  -7   2       14.23       22.38      3.84 o 
   0  -7   2      151.11      136.35      8.36 o 
   1  -7   2        0.72        8.32      3.23 o 
   2  -7   2      220.69      262.92     13.35 o 
   3  -7   2       42.83       38.15      7.65 o 
   4  -7   2        0.02        2.75      5.87 o 
  -6  -6   2        3.74        5.74     16.68 o 
  -5  -6   2      248.72      232.82     17.56 o 
  -4  -6   2        1.87       12.07      3.53 o 
  -3  -6   2      103.07      112.11      6.35 o 
  -2  -6   2       67.91       79.88      5.26 o 
  -1  -6   2       70.53       72.18      5.07 o 
   0  -6   2      569.52      587.79     17.22 o 
   1  -6   2      247.87      244.90      8.67 o 
   2  -6   2      155.57      191.79     11.10 o 
   3  -6   2       42.62       40.29      6.07 o 
   4  -6   2       19.08       34.45      6.32 o 
   5  -6   2        7.44        5.91      6.12 o 
  -7  -5   2       17.68       13.84      8.72 o 
  -6  -5   2      301.81      257.00     19.50 o 
  -5  -5   2      269.36      275.64     13.41 o 
  -4  -5   2       61.28       48.10      4.66 o 
  -3  -5   2       74.80      101.32      5.75 o 
  -2  -5   2      253.26      252.44      8.10 o 
  -1  -5   2        1.21        1.69      2.16 o 
   0  -5   2      141.32      132.20      8.09 o 
   1  -5   2      274.30      304.11      9.19 o 
   2  -5   2        9.91       10.16      2.90 o 
   3  -5   2       35.31       39.72      5.71 o 
   4  -5   2       14.41       10.01      4.61 o 
   5  -5   2       46.22       42.28      8.30 o 
  -7  -4   2        3.64        8.23      8.33 o 
  -6  -4   2      115.16      143.71     14.35 o 
  -5  -4   2      187.22      152.19     10.04 o 
  -4  -4   2      113.94      109.43      6.31 o 
  -3  -4   2      605.29      644.82     15.84 o 
  -2  -4   2        4.28       11.49      2.30 o 
  -1  -4   2      307.70      340.72     10.55 o 
   0  -4   2      168.82      163.00      7.31 o 
   1  -4   2        5.36        5.53      2.17 o 
   2  -4   2       91.91       90.32      9.30 o 
   3  -4   2      245.13      223.36      8.38 o 
   4  -4   2       27.03       35.50      5.82 o 
   5  -4   2      176.80      212.28     13.35 o 
   6  -4   2        1.74        2.59      6.61 o 
  -7  -3   2        4.52       -7.51      7.51 o 
  -6  -3   2      116.62      102.84      9.37 o 
  -5  -3   2       43.50       45.46      6.48 o 
  -4  -3   2      627.59      580.81     15.27 o 
  -3  -3   2      207.96      174.16      6.44 o 
  -2  -3   2      147.75      135.77      5.09 o 
  -1  -3   2      795.05      828.62     24.69 o 
   0  -3   2      779.67      658.72     16.87 o 
   1  -3   2      142.78      156.80      5.46 o 
   2  -3   2     1979.08     1926.52     39.80 o 
   3  -3   2       42.33       43.77      4.72 o 
   4  -3   2       33.14       31.92      4.37 o 
   5  -3   2       58.45       70.77      7.86 o 
   6  -3   2       30.52       24.85      6.61 o 
  -7  -2   2       10.88        5.30     11.86 o 
  -6  -2   2       40.78       44.98     11.53 o 
  -5  -2   2        5.64        0.66      3.26 o 
  -4  -2   2       37.44       33.85      3.86 o 
  -3  -2   2     1060.98     1094.44     23.97 o 
  -2  -2   2      430.64      448.70     10.79 o 
  -1  -2   2        5.62        1.69      1.54 o 
   0  -2   2     6680.57     6435.25    176.74 o 
   1  -2   2      482.12      470.03     11.01 o 
   2  -2   2      143.53      143.86      5.61 o 
   3  -2   2        2.35        4.56      2.52 o 
   4  -2   2      174.09      192.18      8.89 o 
   5  -2   2        0.79       -0.72      2.46 o 
   6  -2   2        5.67       15.33      9.22 o 
  -7  -1   2       68.79       40.84     13.24 o 
  -6  -1   2       28.20       20.61     14.47 o 
  -5  -1   2       29.73       35.24      4.69 o 
  -4  -1   2      123.76      144.27      8.12 o 
  -3  -1   2       71.18       91.44      4.88 o 
  -2  -1   2       42.62       46.81      3.02 o 
  -1  -1   2      269.22      223.65      5.55 o 
   0  -1   2        4.18        6.56      3.46 o 
   1  -1   2     1689.79     1753.15     34.89 o 
   2  -1   2      368.96      341.14     10.34 o 
   3  -1   2        0.08        1.53      2.01 o 
   4  -1   2      306.63      277.96      9.83 o 
   5  -1   2      283.01      278.99     10.83 o 
   6  -1   2        0.00       -4.01      5.57 o 
  -7   0   2       97.62       95.35     13.12 o 
  -6   0   2      211.60      226.90     13.83 o 
  -5   0   2       16.29       16.58      4.15 o 
  -4   0   2      252.29      252.63     12.40 o 
  -3   0   2        6.06       12.92      2.61 o 
  -2   0   2      627.61      627.00     16.34 o 
  -1   0   2      960.53      911.90     18.48 o 
   0   0   2     6223.57     6098.47    135.12 o 
   1   0   2      639.19      620.80     13.12 o 
   2   0   2      984.06     1029.63     21.87 o 
   3   0   2       17.71       27.62      4.84 o 
   4   0   2      180.41      155.79      7.71 o 
   5   0   2      120.61      127.04      7.94 o 
   6   0   2      217.63      224.86     11.65 o 
   7   0   2        0.73        1.29      7.62 o 
  -6   1   2       12.24       11.91     12.28 o 
  -5   1   2      155.62      174.26      9.23 o 
  -4   1   2        0.22        3.83      2.57 o 
  -3   1   2      138.31      124.76      6.49 o 
  -2   1   2        7.62        4.51      1.75 o 
  -1   1   2      192.24      176.32      4.97 o 
   0   1   2        2.07       -0.81      0.81 o 
   1   1   2     6714.49     6485.36    124.34 o 
   2   1   2        0.02       -1.43      1.66 o 
   3   1   2       45.54       37.11      3.55 o 
   4   1   2      230.16      280.48      9.59 o 
   5   1   2        4.58        2.56      3.60 o 
   6   1   2       88.72       95.84      7.78 o 
   7   1   2        2.06       13.79      7.89 o 
  -6   2   2       79.65      109.63     12.34 o 
  -5   2   2      130.06      140.41     15.96 o 
  -4   2   2      230.24      263.97      9.52 o 
  -3   2   2      366.09      414.05     13.26 o 
  -2   2   2       13.06       22.03      2.60 o 
  -1   2   2      128.63      122.99      5.44 o 
   0   2   2     3573.70     3627.55     81.12 o 
   1   2   2      214.71      202.95      6.95 o 
   2   2   2      412.53      377.64     10.74 o 
   3   2   2      320.04      373.26     10.29 o 
   4   2   2      523.25      541.58     14.55 o 
   5   2   2        0.19        1.52      3.43 o 
   6   2   2        3.96        3.16      3.95 o 
   7   2   2       56.18       65.69     11.23 o 
  -6   3   2      122.68      115.00     10.77 o 
  -5   3   2       33.59       27.47      5.97 o 
  -4   3   2       34.63       29.36      5.27 o 
  -3   3   2      331.57      295.71      9.07 o 
  -2   3   2       33.48       41.76      6.76 o 
  -1   3   2      174.00      175.87      8.46 o 
   0   3   2       75.24       62.88      3.24 o 
   1   3   2     1638.02     1418.48     33.86 o 
   2   3   2       15.64       28.25      2.55 o 
   3   3   2      821.49      789.31     38.02 o 
   4   3   2       37.33       40.52      6.33 o 
   5   3   2       14.94       26.36      9.15 o 
   6   3   2       10.46        9.99      4.22 o 
   7   3   2       49.60       53.27     10.68 o 
  -6   4   2        1.38        8.08      7.65 o 
  -5   4   2       88.46       91.50      9.11 o 
  -4   4   2       13.16        7.49      4.46 o 
  -3   4   2       69.79       90.11      7.24 o 
  -2   4   2      111.78      136.84      7.89 o 
  -1   4   2       45.45       48.33      5.35 o 
   0   4   2     3566.30     3386.67     66.81 o 
   1   4   2        2.53        0.20      2.82 o 
   2   4   2        0.60        5.57      1.68 o 
   3   4   2        1.91        5.12      2.11 o 
   4   4   2      114.05      120.47      7.63 o 
   5   4   2        0.39        0.30      3.92 o 
   6   4   2       11.43        5.38     14.25 o 
   7   4   2        3.51       -0.48      7.35 o 
  -5   5   2       31.93       18.67      6.00 o 
  -4   5   2       19.81       30.08      5.80 o 
  -3   5   2        0.83        1.99      3.88 o 
  -2   5   2      290.12      299.24     15.72 o 
  -1   5   2      132.15      127.48      7.54 o 
   0   5   2      598.26      659.72     15.56 o 
   1   5   2       29.87       39.29      3.22 o 
   2   5   2       84.13       75.19      5.30 o 
   3   5   2      125.47      108.89      5.77 o 
   4   5   2        7.59       11.03      3.04 o 
   5   5   2      114.10      111.79      9.14 o 
   6   5   2        3.00        8.74     12.58 o 
   7   5   2       15.02       12.12      8.50 o 
  -5   6   2       33.36       17.24      7.77 o 
  -4   6   2        8.06       10.08      4.86 o 
  -3   6   2        7.50        4.05      4.97 o 
  -2   6   2        2.45       14.36      7.56 o 
  -1   6   2        5.04        4.34      2.13 o 
   0   6   2      622.82      732.33     17.53 o 
   1   6   2      879.57      969.79     22.01 o 
   2   6   2      226.93      228.41      9.85 o 
   3   6   2      262.12      253.74      8.33 o 
   4   6   2      386.16      357.13     17.68 o 
   5   6   2        9.85       15.66      5.31 o 
   6   6   2       97.18       84.22     19.31 o 
  -5   7   2       24.79       17.42      6.44 o 
  -4   7   2        2.28        6.45      4.70 o 
  -3   7   2      150.76      150.97     10.75 o 
  -2   7   2       55.09       64.81      7.21 o 
  -1   7   2       82.54      112.37      8.22 o 
   0   7   2      167.63      169.19      8.17 o 
   1   7   2       41.39       52.63      4.40 o 
   2   7   2        3.74        5.18      2.96 o 
   3   7   2      673.63      623.08     24.60 o 
   4   7   2      647.10      689.14     22.43 o 
   5   7   2      156.30      163.50     13.75 o 
   6   7   2       13.19        9.58      7.65 o 
  -4   8   2        4.95       19.27      6.33 o 
  -3   8   2        0.20        4.88      4.77 o 
  -2   8   2        7.74       11.46      4.60 o 
  -1   8   2       44.42       57.73      6.61 o 
   0   8   2        5.62        9.28      2.83 o 
   1   8   2        0.16        2.42      2.88 o 
   2   8   2      664.91      634.53     20.50 o 
   3   8   2       26.47       24.89      5.61 o 
   4   8   2       14.56       14.52      5.61 o 
   5   8   2      113.46      129.53     14.24 o 
   6   8   2        0.24       -4.57      6.78 o 
  -3   9   2        2.56        6.64      5.33 o 
  -2   9   2      140.43      137.43     15.08 o 
  -1   9   2       60.79       60.27      7.41 o 
   0   9   2        8.61       -3.05      5.25 o 
   1   9   2        7.05        5.38      3.29 o 
   2   9   2       85.68       84.89     11.51 o 
   3   9   2      576.49      530.25     19.20 o 
   4   9   2       34.18       34.44      6.91 o 
   5   9   2       23.09       19.16      7.96 o 
  -2  10   2       42.02       48.90      7.55 o 
  -1  10   2      274.02      271.31     14.45 o 
   0  10   2      132.64      149.13     12.70 o 
   1  10   2       35.26       26.37      7.46 o 
   2  10   2        5.60       14.49      9.04 o 
   3  10   2       33.53       44.49      7.13 o 
   4  10   2        7.96       10.40      6.58 o 
   5  10   2        1.62        5.65      6.75 o 
  -1  11   2       22.33       16.51      6.09 o 
   0  11   2       18.12       16.92      7.70 o 
   1  11   2       47.94       24.29     16.46 o 
   2  11   2       38.75       33.71      6.73 o 
   3  11   2        5.76       14.23      6.92 o 
   4  11   2        2.34       -0.24      5.81 o 
   1  12   2       45.33       35.23     17.94 o 
   2  12   2        1.26        9.52      8.00 o 
  -3 -11   3        1.10       -7.15      7.15 o 
  -2 -11   3        3.17       14.57      5.99 o 
  -1 -11   3       64.75       50.79      9.39 o 
   0 -11   3        3.87        3.21      4.11 o 
   1 -11   3       19.64       31.23      8.46 o 
  -4 -10   3        5.79        8.15      5.18 o 
  -3 -10   3       25.16       14.21      8.07 o 
  -2 -10   3       26.57       38.99      6.85 o 
  -1 -10   3        8.73       10.02      4.75 o 
   0 -10   3      118.11      111.42     11.61 o 
   1 -10   3        0.29        5.75      4.99 o 
   2 -10   3        5.05       15.21      6.86 o 
  -5  -9   3        0.75        8.09      7.36 o 
  -4  -9   3       75.57       77.25     11.33 o 
  -3  -9   3        9.01       12.33      5.58 o 
  -2  -9   3        5.85       11.74      4.10 o 
  -1  -9   3        6.73       12.57      4.58 o 
   0  -9   3      339.95      304.01     26.57 o 
   1  -9   3       17.87       18.79      5.45 o 
   2  -9   3        8.65        9.25      5.35 o 
   3  -9   3       12.64       14.43      6.95 o 
  -6  -8   3        5.35        7.55      7.86 o 
  -5  -8   3        0.04        0.12      6.84 o 
  -4  -8   3       52.77       50.63      9.38 o 
  -3  -8   3       89.33       66.79      9.86 o 
  -2  -8   3      171.87      178.57      9.06 o 
  -1  -8   3        3.73        2.86      4.00 o 
   0  -8   3       20.46       23.94      6.24 o 
   1  -8   3      900.52      871.83     32.04 o 
   2  -8   3        3.69       11.26      5.02 o 
   3  -8   3        0.10        7.82      5.96 o 
   4  -8   3       12.31        9.12      7.42 o 
  -6  -7   3       51.23       49.77     18.52 o 
  -5  -7   3       58.45       45.85      9.33 o 
  -4  -7   3      181.25      203.61     15.85 o 
  -3  -7   3       20.76       24.21      3.97 o 
  -2  -7   3      201.24      204.04      9.30 o 
  -1  -7   3       16.73       27.49      3.98 o 
   0  -7   3       61.19       88.08      6.83 o 
   1  -7   3       70.05       84.89      6.07 o 
   2  -7   3      444.98      443.04     16.53 o 
   3  -7   3       10.87        3.91      4.49 o 
   4  -7   3        5.47        9.49     12.68 o 
  -6  -6   3       71.83       74.30     11.62 o 
  -5  -6   3        5.61       12.33     11.14 o 
  -4  -6   3        4.94        2.64      3.77 o 
  -3  -6   3       14.89       12.53      3.22 o 
  -2  -6   3       29.02       31.24      4.15 o 
  -1  -6   3        4.68        9.75      2.84 o 
   0  -6   3       16.41       22.36      4.83 o 
   1  -6   3      205.24      190.98      8.07 o 
   2  -6   3      265.00      319.15     12.93 o 
   3  -6   3        1.06        1.20      4.05 o 
   4  -6   3      190.25      138.41     10.57 o 
   5  -6   3        1.34        5.92      6.39 o 
  -7  -5   3       16.67       14.84     11.52 o 
  -6  -5   3       41.25       36.18      9.33 o 
  -5  -5   3       39.74       51.26      6.66 o 
  -4  -5   3      629.70      675.53     17.53 o 
  -3  -5   3       50.48       61.63      4.61 o 
  -2  -5   3       25.64       22.63      3.34 o 
  -1  -5   3      252.99      247.58      8.09 o 
   0  -5   3        1.26        5.44      2.26 o 
   1  -5   3      158.13      132.84      6.21 o 
   2  -5   3       12.95       15.49      3.14 o 
   3  -5   3       10.11       13.52      5.28 o 
   4  -5   3        5.25       15.09      5.03 o 
   5  -5   3        6.63        3.89      9.01 o 
  -7  -4   3        5.40       28.41     30.54 o 
  -6  -4   3        8.65        4.86      5.93 o 
  -5  -4   3       15.05       17.95      5.05 o 
  -4  -4   3        1.57        5.39      5.41 o 
  -3  -4   3      115.61       99.48      5.26 o 
  -2  -4   3      448.98      414.24     10.89 o 
  -1  -4   3      394.33      407.98     10.67 o 
   0  -4   3       14.31       13.50      2.42 o 
   1  -4   3      591.50      604.82     14.63 o 
   2  -4   3      346.14      371.95     10.66 o 
   3  -4   3      108.80      110.52      6.41 o 
   4  -4   3       15.72       18.39      4.88 o 
   5  -4   3       15.44       20.28      5.74 o 
   6  -4   3        3.12        5.56      6.72 o 
  -7  -3   3        9.15       -0.11     12.96 o 
  -6  -3   3        4.05        9.41      5.38 o 
  -5  -3   3        6.83        7.61      4.55 o 
  -4  -3   3      205.73      240.14      8.58 o 
  -3  -3   3      639.10      715.97     16.88 o 
  -2  -3   3      281.90      310.56      8.53 o 
  -1  -3   3       55.66       65.20      4.82 o 
   0  -3   3      805.86      817.00     20.51 o 
   1  -3   3     1036.36     1017.81     21.95 o 
   2  -3   3      387.91      385.62     10.49 o 
   3  -3   3      212.02      219.56      8.07 o 
   4  -3   3       13.44       10.83      3.63 o 
   5  -3   3        3.68        0.55      4.48 o 
   6  -3   3       43.88       46.05      9.28 o 
  -7  -2   3      196.01      225.00     14.62 o 
  -6  -2   3       43.57       45.96      7.11 o 
  -5  -2   3       51.62       60.33      6.97 o 
  -4  -2   3      243.26      225.74      8.14 o 
  -3  -2   3       18.99       14.40      2.53 o 
  -2  -2   3      650.26      699.51     15.59 o 
  -1  -2   3       33.73       64.01      3.18 o 
   0  -2   3    15014.82    15046.04    287.42 o 
   1  -2   3      550.50      561.70     14.76 o 
   2  -2   3      900.32      892.35     19.85 o 
   3  -2   3       18.55       27.94      3.77 o 
   4  -2   3       91.83      100.97      6.66 o 
   5  -2   3      114.03      103.13     15.81 o 
   6  -2   3        5.16        4.41      5.14 o 
  -7  -1   3       34.12       17.53     17.80 o 
  -6  -1   3        2.94        1.84      4.92 o 
  -5  -1   3      490.89      432.85     13.44 o 
  -4  -1   3       61.79       71.03      5.64 o 
  -3  -1   3      107.00      111.73      5.28 o 
  -2  -1   3      547.41      514.65     11.89 o 
  -1  -1   3      882.36      881.70     26.55 o 
   0  -1   3      594.49      563.73     13.90 o 
   1  -1   3    18655.14    19392.62    429.64 o 
   2  -1   3        5.39        8.29      3.30 o 
   3  -1   3       40.56       57.32      4.48 o 
   4  -1   3       14.85       18.86      3.68 o 
   5  -1   3        0.04       -3.30      3.49 o 
   6  -1   3       26.26       26.34      7.50 o 
  -7   0   3       73.63       70.33     13.49 o 
  -6   0   3       22.72       16.10      5.41 o 
  -5   0   3       20.02       28.35      4.39 o 
  -4   0   3      106.83      116.12      6.58 o 
  -3   0   3        0.16        4.36      1.99 o 
  -2   0   3      249.43      181.59      8.91 o 
  -1   0   3      384.98      326.93      7.53 o 
   0   0   3       16.72       18.31      1.30 o 
   1   0   3     1033.22      989.86     23.47 o 
   2   0   3        2.48       16.52      2.35 o 
   3   0   3       34.17       40.40      3.73 o 
   4   0   3      189.36      217.17      8.57 o 
   5   0   3       97.51       94.34     10.48 o 
   6   0   3       21.46       28.01      5.43 o 
   7   0   3        0.42        4.43      7.87 o 
  -6   1   3      428.48      447.96     47.64 o 
  -5   1   3        8.64       13.31      4.55 o 
  -4   1   3       15.95       12.80      3.82 o 
  -3   1   3        0.90       -1.85      1.85 o 
  -2   1   3       28.60       20.56      2.35 o 
  -1   1   3       29.63       41.19      2.38 o 
   0   1   3        5.95       10.29      2.08 o 
   1   1   3      109.00       88.34      4.04 o 
   2   1   3       43.15       37.56      2.94 o 
   3   1   3        3.32       16.72      2.86 o 
   4   1   3        8.80       14.84      3.38 o 
   5   1   3       83.65       78.80      6.63 o 
   6   1   3      325.34      311.49     12.31 o 
   7   1   3        1.49        0.33      5.93 o 
  -6   2   3      246.39      241.42     19.10 o 
  -5   2   3       85.06       93.59      9.58 o 
  -4   2   3        5.68        9.12      3.14 o 
  -3   2   3       63.04       84.40      5.52 o 
  -2   2   3      274.37      301.82      8.28 o 
  -1   2   3        2.33        9.57      2.27 o 
   0   2   3      357.39      320.87      7.58 o 
   1   2   3       63.14       52.37      3.60 o 
   2   2   3     1370.26     1338.33     27.74 o 
   3   2   3      150.69      159.77      6.38 o 
   4   2   3      110.81      122.63      6.76 o 
   5   2   3        0.78        0.44      3.44 o 
   6   2   3        8.07       -0.11      4.14 o 
   7   2   3       35.49       32.87      9.24 o 
  -6   3   3       16.08       27.00      6.64 o 
  -5   3   3      101.58      119.39      9.81 o 
  -4   3   3        0.75        3.82      3.99 o 
  -3   3   3        6.04       13.26      2.62 o 
  -2   3   3      145.62      146.55      8.70 o 
  -1   3   3      127.83      105.51     10.74 o 
   0   3   3      329.73      303.31      7.72 o 
   1   3   3        4.11        6.85      2.31 o 
   2   3   3     1294.24     1348.08     33.29 o 
   3   3   3      526.53      618.97     17.08 o 
   4   3   3      365.07      376.08     19.76 o 
   5   3   3        0.18        8.27      5.54 o 
   6   3   3      172.36      159.37     11.28 o 
   7   3   3        2.57       -1.80      7.25 o 
  -6   4   3        1.32       17.29      6.37 o 
  -5   4   3        8.31        4.23      4.94 o 
  -4   4   3        0.51        0.88      3.97 o 
  -3   4   3        6.60        2.08      3.39 o 
  -2   4   3        0.02        0.81      2.41 o 
  -1   4   3       82.85       93.70      5.91 o 
   0   4   3        5.17       20.07      3.26 o 
   1   4   3      419.02      337.07     10.79 o 
   2   4   3       15.73       21.89      3.56 o 
   3   4   3      884.37      862.44     19.78 o 
   4   4   3        0.50        1.07      2.01 o 
   5   4   3       31.46       40.12      6.36 o 
   6   4   3        0.09       -0.11      6.61 o 
   7   4   3       90.53       72.46     12.15 o 
  -5   5   3        0.56       -1.08      5.40 o 
  -4   5   3       24.09       16.36      5.16 o 
  -3   5   3       75.06       75.39      7.25 o 
  -2   5   3       18.49       41.48      5.12 o 
  -1   5   3      250.86      208.52     15.90 o 
   0   5   3     1527.98     1425.43     30.08 o 
   1   5   3        0.61        8.55      2.20 o 
   2   5   3      202.54      209.26     10.86 o 
   3   5   3       48.78       49.19      3.71 o 
   4   5   3       42.47       38.59      5.66 o 
   5   5   3       47.64       34.12      6.13 o 
   6   5   3      241.66      206.39     22.50 o 
   7   5   3        5.24        3.26      7.69 o 
  -5   6   3       41.16       66.64      9.38 o 
  -4   6   3       34.76       20.21      5.45 o 
  -3   6   3        2.75        7.26      4.17 o 
  -2   6   3       22.25       35.35      5.30 o 
  -1   6   3        4.66        4.55      4.31 o 
   0   6   3      287.83      286.26      8.87 o 
   1   6   3      150.64      160.95      6.46 o 
   2   6   3        1.39        0.74      1.92 o 
   3   6   3      296.80      280.94     11.81 o 
   4   6   3       19.10       26.14      5.39 o 
   5   6   3       42.94       49.02      6.89 o 
   6   6   3        0.37        3.48      7.30 o 
  -5   7   3       96.69      127.13     11.32 o 
  -4   7   3       57.61       44.52      7.11 o 
  -3   7   3       31.95       22.16      5.57 o 
  -2   7   3        4.41        3.59      4.10 o 
  -1   7   3       37.25       50.24     10.62 o 
   0   7   3        2.04        7.33      3.19 o 
   1   7   3      278.33      280.71      9.28 o 
   2   7   3      199.55      183.62      7.54 o 
   3   7   3      194.02      194.94     13.27 o 
   4   7   3        3.37       15.05      5.06 o 
   5   7   3        1.70        5.11      4.97 o 
   6   7   3       14.05        4.42      7.31 o 
  -4   8   3       41.42       39.89      7.30 o 
  -3   8   3      128.24      141.82     10.96 o 
  -2   8   3       12.91       13.87      5.20 o 
  -1   8   3        0.13       -3.00      5.40 o 
   0   8   3       17.76       18.13      3.97 o 
   1   8   3      105.41      118.22      9.25 o 
   2   8   3       13.34       21.97      5.02 o 
   3   8   3      619.88      589.70     20.20 o 
   4   8   3      590.70      563.55     20.10 o 
   5   8   3      162.30      153.75     11.60 o 
   6   8   3        9.80       24.22      9.32 o 
  -3   9   3        0.07       -0.65      4.82 o 
  -2   9   3      121.34      119.05     11.53 o 
  -1   9   3        2.11        6.05      4.32 o 
   0   9   3        0.04       -4.06      4.06 o 
   1   9   3       17.23       21.15      4.02 o 
   2   9   3       56.13       54.13      6.81 o 
   3   9   3       62.39       65.40      7.61 o 
   4   9   3       57.77       67.74     13.72 o 
   5   9   3       15.63        5.14      7.24 o 
  -2  10   3        0.34        5.50      5.32 o 
  -1  10   3       29.03       34.39      6.70 o 
   0  10   3        0.02       -0.88      5.95 o 
   1  10   3       69.02       58.86      9.50 o 
   2  10   3       87.10       82.79      8.35 o 
   3  10   3        9.33        8.85      5.02 o 
   4  10   3        1.25        0.40      5.79 o 
   5  10   3       38.00       33.96      9.78 o 
  -1  11   3       37.61       57.92     14.41 o 
   0  11   3       42.66       48.98      9.66 o 
   1  11   3        0.45       -0.20      6.09 o 
   2  11   3        4.53        2.89      5.11 o 
   3  11   3        8.96       18.68      6.26 o 
   4  11   3        2.54       10.44     16.20 o 
   0  12   3        5.09        9.79      7.77 o 
   1  12   3       32.31       41.33      9.60 o 
   2  12   3        2.36        9.26      7.68 o 
  -3 -11   4       34.39       35.13      8.90 o 
  -2 -11   4        3.80        2.92      5.31 o 
  -1 -11   4       11.67       -2.86     10.50 o 
   0 -11   4        3.41       -1.90      4.95 o 
  -4 -10   4       14.63        7.97     14.22 o 
  -3 -10   4      110.74      123.93     19.58 o 
  -2 -10   4        3.79        5.64      5.00 o 
  -1 -10   4       75.05       71.05      7.77 o 
   0 -10   4       52.50       51.64      7.32 o 
   1 -10   4        0.00       -6.49      6.49 o 
   2 -10   4        0.03       -4.28      5.48 o 
  -5  -9   4        0.01        3.41     10.04 o 
  -4  -9   4        0.00        3.87     12.58 o 
  -3  -9   4      194.23      174.31     11.28 o 
  -2  -9   4       36.64       31.60      5.01 o 
  -1  -9   4      126.75       99.21      7.25 o 
   0  -9   4      151.78      149.84     10.55 o 
   1  -9   4        2.33        3.81      4.48 o 
   2  -9   4        7.42        4.96      5.87 o 
   3  -9   4       15.99       14.96      7.16 o 
  -6  -8   4       21.17       15.44      8.90 o 
  -5  -8   4       18.22       10.65      7.49 o 
  -4  -8   4       26.40       22.02      7.42 o 
  -3  -8   4       25.34       27.66      6.06 o 
  -2  -8   4      297.38      263.95     10.25 o 
  -1  -8   4       29.93       35.65      4.86 o 
   0  -8   4      329.36      303.72     18.89 o 
   1  -8   4       81.23       79.11      7.94 o 
   2  -8   4        1.39       -0.17      4.20 o 
   3  -8   4       16.23       25.41      8.52 o 
   4  -8   4        0.00        0.74      9.00 o 
  -6  -7   4        9.25       10.38      8.26 o 
  -5  -7   4      155.84      146.07     14.42 o 
  -4  -7   4      191.74      220.86     16.66 o 
  -3  -7   4      292.51      271.40     11.49 o 
  -2  -7   4        6.93        2.04      3.42 o 
  -1  -7   4       96.80       99.41      8.97 o 
   0  -7   4       21.92       21.07      4.50 o 
   1  -7   4      469.81      472.54     13.96 o 
   2  -7   4        0.59       16.70      6.78 o 
   3  -7   4        0.79        8.19      6.97 o 
   4  -7   4      119.63      117.04     13.97 o 
  -6  -6   4      110.98      135.20     14.98 o 
  -5  -6   4        9.09        4.71      6.44 o 
  -4  -6   4      120.30      121.37      9.69 o 
  -3  -6   4        8.72        7.06      3.08 o 
  -2  -6   4        0.14        1.75      2.51 o 
  -1  -6   4       13.97       15.94      3.28 o 
   0  -6   4        0.25        0.95      3.16 o 
   1  -6   4       48.84       53.45      4.74 o 
   2  -6   4        7.24        7.56      4.13 o 
   3  -6   4       76.43       96.13      8.48 o 
   4  -6   4       16.18       21.69      7.00 o 
   5  -6   4       12.58       18.08      7.44 o 
  -6  -5   4       23.23       27.20      8.71 o 
  -5  -5   4       18.09       18.06      5.11 o 
  -4  -5   4        0.91       -0.59      3.69 o 
  -3  -5   4      519.12      501.89     13.52 o 
  -2  -5   4     1577.54     1616.18     34.46 o 
  -1  -5   4       10.31       14.78      3.08 o 
   0  -5   4       69.22       69.33      4.75 o 
   1  -5   4      147.13      163.08      7.28 o 
   2  -5   4        7.86       10.52      3.14 o 
   3  -5   4       46.76       55.58      6.49 o 
   4  -5   4      293.47      267.44     12.93 o 
   5  -5   4        7.53        6.35      6.42 o 
  -7  -4   4       49.55       50.86     10.78 o 
  -6  -4   4       79.42       66.64      9.53 o 
  -5  -4   4      383.56      361.57     14.70 o 
  -4  -4   4        0.42        0.50      2.71 o 
  -3  -4   4        4.96        7.68      2.41 o 
  -2  -4   4     1866.48     2025.89     41.75 o 
  -1  -4   4     2637.10     2585.60     52.08 o 
   0  -4   4       46.30       35.98      3.18 o 
   1  -4   4      815.51      808.65     18.66 o 
   2  -4   4       45.28       45.78      4.12 o 
   3  -4   4      191.22      211.81      8.74 o 
   4  -4   4        1.95        1.68      3.93 o 
   5  -4   4       67.98       72.54     10.38 o 
   6  -4   4       27.66       25.30      8.35 o 
  -7  -3   4        3.60        8.99      7.90 o 
  -6  -3   4        0.22       -4.63      4.63 o 
  -5  -3   4        6.09       16.23      5.00 o 
  -4  -3   4       16.29       17.45      3.08 o 
  -3  -3   4      666.37      733.30     17.25 o 
  -2  -3   4       64.69       54.91      3.85 o 
  -1  -3   4       40.53       43.35      4.25 o 
   0  -3   4      161.11      145.98      7.25 o 
   1  -3   4      126.51      121.53      6.08 o 
   2  -3   4       47.99       54.29      5.87 o 
   3  -3   4       17.50       12.03      3.07 o 
   4  -3   4      118.66      121.21     10.85 o 
   5  -3   4      147.02      128.47     10.01 o 
   6  -3   4        0.50       -4.14      4.14 o 
  -7  -2   4       37.47       52.30      8.14 o 
  -6  -2   4      148.38      127.58     10.49 o 
  -5  -2   4        0.02        1.83      4.33 o 
  -4  -2   4       41.03       56.67      4.41 o 
  -3  -2   4      149.16      162.04      6.03 o 
  -2  -2   4      127.85      111.87      4.98 o 
  -1  -2   4       13.10        8.28      1.72 o 
   0  -2   4     4515.38     3987.88     77.63 o 
   1  -2   4      259.65      182.36      5.87 o 
   2  -2   4     1205.36     1283.99     27.44 o 
   3  -2   4        5.77        5.18      2.66 o 
   4  -2   4       10.53       11.17      3.79 o 
   5  -2   4      191.18      194.69      9.82 o 
   6  -2   4       69.31       65.48      9.93 o 
  -7  -1   4        0.87        3.49      7.67 o 
  -6  -1   4       91.67       95.50     10.17 o 
  -5  -1   4       46.55       46.40     12.69 o 
  -4  -1   4      236.54      281.76      9.37 o 
  -3  -1   4       73.63      104.07      5.26 o 
  -2  -1   4      169.87      151.44     14.40 o 
  -1  -1   4      241.74      263.49     24.81 o 
   0  -1   4     1700.77     1633.44     32.44 o 
   1  -1   4    17078.84    17669.27    337.56 o 
   2  -1   4      201.41      193.84      7.40 o 
   3  -1   4      189.39      199.19      7.30 o 
   4  -1   4      371.19      332.96     10.95 o 
   5  -1   4      109.11      115.23      7.87 o 
   6  -1   4        8.96        3.61      5.43 o 
  -7   0   4       13.10        2.68      7.02 o 
  -6   0   4        9.88       12.43      5.39 o 
  -5   0   4      339.13      360.24     12.09 o 
  -4   0   4       36.31       52.35      4.62 o 
  -3   0   4     1232.98     1177.73     29.48 o 
  -2   0   4      347.63      318.34      8.32 o 
  -1   0   4      625.30      612.01     13.10 o 
   0   0   4     4785.43     4447.44     85.62 o 
   1   0   4      982.49     1019.48     20.94 o 
   2   0   4      809.21      812.08     17.91 o 
   3   0   4      841.16      759.13     17.93 o 
   4   0   4      111.58      119.34      6.85 o 
   5   0   4        0.42        0.39      3.63 o 
   6   0   4       19.75       22.17      5.06 o 
   7   0   4        0.13        0.88      7.04 o 
  -6   1   4       53.89       38.89     34.08 o 
  -5   1   4      194.40      197.38     10.41 o 
  -4   1   4       53.19       43.91      6.55 o 
  -3   1   4        3.85        3.75      2.17 o 
  -2   1   4      610.69      568.22     13.23 o 
  -1   1   4    12744.48    12554.89    240.23 o 
   0   1   4     1181.59     1135.51     32.07 o 
   1   1   4        6.56       10.54      1.68 o 
   2   1   4       54.95       54.95      3.43 o 
   3   1   4      552.60      574.82     15.25 o 
   4   1   4       39.24       58.66      5.00 o 
   5   1   4        0.00       -3.06      3.49 o 
   6   1   4        6.57       14.04      4.63 o 
   7   1   4       30.93       35.22      6.55 o 
  -6   2   4        5.04        9.74      7.97 o 
  -5   2   4        0.22        6.10      4.57 o 
  -4   2   4       61.33       56.78      4.93 o 
  -3   2   4      275.94      301.16      9.24 o 
  -2   2   4        2.07        3.06      1.72 o 
  -1   2   4      406.27      403.35      9.63 o 
   0   2   4     6998.05     6924.33    133.08 o 
   1   2   4        7.36        1.92      1.25 o 
   2   2   4      134.14      161.97      6.19 o 
   3   2   4     1537.75     1597.36     33.71 o 
   4   2   4      118.55      109.84      8.36 o 
   5   2   4        2.41        0.57      3.46 o 
   6   2   4       62.98       61.10      6.60 o 
   7   2   4        3.72        7.72      7.84 o 
  -6   3   4       43.21       72.53     11.83 o 
  -5   3   4       12.43        7.70      5.01 o 
  -4   3   4       25.70       18.66      4.67 o 
  -3   3   4      183.44      178.34     10.84 o 
  -2   3   4     1391.08     1404.72     34.87 o 
  -1   3   4      108.40       98.51      5.65 o 
   0   3   4      607.17      538.65     12.26 o 
   1   3   4      877.61      778.73     20.12 o 
   2   3   4       15.46       20.62      3.79 o 
   3   3   4        9.03       24.56      2.92 o 
   4   3   4      535.55      531.13     14.34 o 
   5   3   4       91.88       81.40      6.50 o 
   6   3   4       17.20        8.14      5.21 o 
   7   3   4       28.38        9.97     17.10 o 
  -6   4   4       16.71        8.09      6.36 o 
  -5   4   4       13.56       12.78      5.40 o 
  -4   4   4       30.35       40.80      6.57 o 
  -3   4   4      820.54      829.23     29.24 o 
  -2   4   4       89.81      117.21     10.13 o 
  -1   4   4      522.65      514.20     15.16 o 
   0   4   4        0.85       -0.30      1.66 o 
   1   4   4        8.80       24.39      4.00 o 
   2   4   4      159.06      161.53      7.53 o 
   3   4   4      505.89      534.08     15.09 o 
   4   4   4       75.20       81.99      5.43 o 
   5   4   4      181.41      183.67     11.66 o 
   6   4   4        2.64       10.56      6.59 o 
   7   4   4       10.47       16.31      8.63 o 
  -5   5   4        0.27        3.56      4.78 o 
  -4   5   4       21.15       27.76      6.08 o 
  -3   5   4        4.16        9.67      4.17 o 
  -2   5   4      102.89      107.09      9.34 o 
  -1   5   4       11.41        8.27      4.36 o 
   0   5   4     1680.31     1707.42     35.57 o 
   1   5   4       62.77       71.17      4.06 o 
   2   5   4      126.53      140.15      9.91 o 
   3   5   4       11.42       13.16      3.98 o 
   4   5   4       72.75       69.64      7.05 o 
   5   5   4       75.24       53.65      6.98 o 
   6   5   4       10.58       10.44      5.77 o 
   7   5   4        5.05       -6.30      8.26 o 
  -5   6   4        2.17        6.58      5.31 o 
  -4   6   4       29.76       17.41      5.50 o 
  -3   6   4       10.60       19.31      5.07 o 
  -2   6   4        4.76        3.14      3.23 o 
  -1   6   4       10.45       10.27      3.54 o 
   0   6   4       59.14       64.05      4.89 o 
   1   6   4       95.14      110.27      5.46 o 
   2   6   4      211.63      192.12      9.03 o 
   3   6   4       78.34       91.34      7.57 o 
   4   6   4      266.80      301.78     13.14 o 
   5   6   4        3.58        2.85      4.53 o 
   6   6   4      111.26      116.26     19.48 o 
  -5   7   4        5.02       12.97      6.26 o 
  -4   7   4        1.32       -4.36      4.85 o 
  -3   7   4       36.64       34.26      8.13 o 
  -2   7   4      161.11      134.91      9.75 o 
  -1   7   4      290.87      287.97     12.06 o 
   0   7   4        1.24       -0.01      2.38 o 
   1   7   4       52.97       75.58      5.10 o 
   2   7   4       79.46       80.31      4.86 o 
   3   7   4      197.57      211.37     13.53 o 
   4   7   4       20.26       25.48      5.77 o 
   5   7   4       19.28       21.87     11.54 o 
   6   7   4        1.00       -0.17      7.23 o 
  -4   8   4        7.53       11.75      5.79 o 
  -3   8   4       88.02       78.31      8.63 o 
  -2   8   4       50.47       45.60      6.72 o 
  -1   8   4        0.24        1.05      2.89 o 
   0   8   4       67.38       80.23      6.57 o 
   1   8   4       12.64        8.76      3.15 o 
   2   8   4      775.25      710.50     22.39 o 
   3   8   4       88.64       90.68      9.42 o 
   4   8   4      261.29      290.90     16.48 o 
   5   8   4        4.41       11.23      5.67 o 
   6   8   4       46.57       57.11     11.18 o 
  -3   9   4      151.31      148.66     11.59 o 
  -2   9   4        6.04       12.29      5.34 o 
  -1   9   4        9.26       -1.41      3.33 o 
   0   9   4        0.09       -3.28      3.28 o 
   1   9   4       91.82      121.82      9.08 o 
   2   9   4      126.38      129.55     10.88 o 
   3   9   4      702.66      680.77     25.73 o 
   4   9   4       95.61       73.71     13.51 o 
   5   9   4       75.83       97.86     10.05 o 
  -3  10   4        0.02        5.63      6.79 o 
  -2  10   4       31.45       48.97      7.75 o 
  -1  10   4        2.78       -2.04      5.90 o 
   0  10   4        6.94        6.26      4.58 o 
   1  10   4        8.25       12.05      6.77 o 
   2  10   4        0.05       -0.78      4.44 o 
   3  10   4       89.08      102.89      9.54 o 
   4  10   4       17.36        8.66      5.71 o 
   5  10   4        0.11        3.78      9.98 o 
  -1  11   4        4.27       -2.73      5.92 o 
   0  11   4        1.93        2.63     10.14 o 
   1  11   4       36.31       41.64      9.15 o 
   2  11   4        0.60        6.94      6.79 o 
   3  11   4       79.09       85.76      9.25 o 
   4  11   4       11.48        7.72      5.59 o 
   0  12   4        8.01        6.63      5.90 o 
   1  12   4       32.94       42.90     11.02 o 
   2  12   4        4.87        7.23      7.32 o 
   3  12   4       11.89       13.84      6.31 o 
  -3 -11   5        9.87       18.79      7.66 o 
  -2 -11   5       53.45       33.72     10.33 o 
  -1 -11   5      137.33      122.39     19.40 o 
   0 -11   5       12.58        5.91      6.29 o 
  -4 -10   5        0.44       -2.61      4.35 o 
  -3 -10   5       37.00       27.99      8.05 o 
  -2 -10   5      101.67      121.30     10.07 o 
  -1 -10   5        0.84        6.11      7.92 o 
   0 -10   5       60.09       65.60      8.13 o 
   1 -10   5        8.87        2.73      9.31 o 
   2 -10   5        8.52        1.75      8.69 o 
  -5  -9   5        6.61       -0.39     11.62 o 
  -4  -9   5       43.20       55.19     10.04 o 
  -3  -9   5      120.65      111.09     11.84 o 
  -2  -9   5      201.45      183.66     19.27 o 
  -1  -9   5       24.32        9.19      4.76 o 
   0  -9   5      103.16      114.80      9.35 o 
   1  -9   5        3.12       -0.21      4.46 o 
   2  -9   5       14.29       10.83      6.46 o 
   3  -9   5        0.01        1.23      5.97 o 
  -5  -8   5       49.98       74.68     11.62 o 
  -4  -8   5       13.99        4.71     12.92 o 
  -3  -8   5        3.98       -0.67      2.60 o 
  -2  -8   5      214.77      249.83     22.11 o 
  -1  -8   5        2.47        6.17      3.84 o 
   0  -8   5      158.34      173.19     10.32 o 
   1  -8   5       21.44       23.08      5.27 o 
   2  -8   5       22.38       25.91      6.97 o 
   3  -8   5       40.70       15.67      6.91 o 
  -6  -7   5       12.17       18.28     15.16 o 
  -5  -7   5       75.99       81.57     26.22 o 
  -4  -7   5      128.79      116.15      9.16 o 
  -3  -7   5       30.88       39.89      4.68 o 
  -2  -7   5        4.17        1.69      3.19 o 
  -1  -7   5       16.95       20.98      3.96 o 
   0  -7   5      138.40      166.84      9.82 o 
   1  -7   5      666.48      721.43     18.99 o 
   2  -7   5      104.62       97.48      8.40 o 
   3  -7   5       31.72       25.02      7.23 o 
   4  -7   5        8.11       14.98      7.25 o 
  -6  -6   5       37.22       43.85      9.59 o 
  -5  -6   5       25.41       14.23      7.34 o 
  -4  -6   5      194.21      181.47     16.38 o 
  -3  -6   5        0.01        1.40      2.70 o 
  -2  -6   5        7.08        4.58      2.71 o 
  -1  -6   5       47.38       48.33      4.58 o 
   0  -6   5        4.69       10.08      3.76 o 
   1  -6   5       87.26       95.66      6.24 o 
   2  -6   5       47.09       45.12      4.93 o 
   3  -6   5       89.06       95.78      8.45 o 
   4  -6   5       38.18       55.95      9.60 o 
   5  -6   5        0.28       -0.68      6.25 o 
  -6  -5   5       43.14       34.17      9.17 o 
  -5  -5   5      894.59      896.17     27.29 o 
  -4  -5   5        2.37        9.82      4.23 o 
  -3  -5   5      214.55      194.66      7.50 o 
  -2  -5   5      208.04      184.14      8.92 o 
  -1  -5   5      108.33      132.45      6.34 o 
   0  -5   5      275.85      234.94      9.32 o 
   1  -5   5       10.04       11.01      3.00 o 
   2  -5   5       65.87       76.38      5.54 o 
   3  -5   5      141.52      137.66      9.50 o 
   4  -5   5       13.91       44.58      9.21 o 
   5  -5   5       32.48       32.73      8.14 o 
  -7  -4   5        2.91        5.88      7.86 o 
  -6  -4   5        6.35        4.21      5.06 o 
  -5  -4   5      204.91      229.07     12.40 o 
  -4  -4   5      171.64      171.76     10.35 o 
  -3  -4   5      166.76      144.64      6.32 o 
  -2  -4   5        7.72       14.45      2.51 o 
  -1  -4   5     1102.36     1107.93     27.77 o 
   0  -4   5       40.29       62.32      5.90 o 
   1  -4   5      343.12      348.16     11.44 o 
   2  -4   5        2.76        7.64      2.67 o 
   3  -4   5      139.84      126.41      8.12 o 
   4  -4   5       22.61       18.79      5.09 o 
   5  -4   5       21.95       21.18      7.25 o 
  -7  -3   5        5.92        5.87      8.59 o 
  -6  -3   5        1.67       -2.96      4.74 o 
  -5  -3   5       23.47       22.20      5.33 o 
  -4  -3   5       24.68       20.46      4.65 o 
  -3  -3   5      195.99      185.93      6.42 o 
  -2  -3   5      673.66      626.09     14.74 o 
  -1  -3   5      329.20      289.46      8.09 o 
   0  -3   5      297.50      265.29      7.71 o 
   1  -3   5      115.72      145.94      5.79 o 
   2  -3   5      106.64      144.53      6.74 o 
   3  -3   5        1.85        2.14      2.76 o 
   4  -3   5       80.55       97.01      6.82 o 
   5  -3   5        4.66       -3.77      6.06 o 
   6  -3   5       19.78        1.55      4.55 o 
  -7  -2   5       22.68       23.02      7.02 o 
  -6  -2   5       19.52       19.33      6.04 o 
  -5  -2   5      181.53      165.17     10.77 o 
  -4  -2   5        0.04       -0.93      2.21 o 
  -3  -2   5      285.21      278.25      8.09 o 
  -2  -2   5      375.48      410.57     12.77 o 
  -1  -2   5     1585.81     1485.46     35.09 o 
   0  -2   5      392.75      404.28      9.85 o 
   1  -2   5       18.39       19.79      2.32 o 
   2  -2   5     1582.11     1699.18     35.42 o 
   3  -2   5        1.91        2.67      2.61 o 
   4  -2   5      235.87      216.77     10.67 o 
   5  -2   5      186.94      212.82     19.17 o 
   6  -2   5       55.92       54.35      9.38 o 
  -7  -1   5       39.87       26.39     16.94 o 
  -6  -1   5        9.70        6.79      5.45 o 
  -5  -1   5      462.45      477.69     17.39 o 
  -4  -1   5      175.37      170.19      7.36 o 
  -3  -1   5      589.23      541.08     13.33 o 
  -2  -1   5      607.81      570.03     19.90 o 
  -1  -1   5     2540.30     2461.83     48.48 o 
   0  -1   5      768.87      587.83     12.93 o 
   1  -1   5    18770.83    19994.77    440.61 o 
   2  -1   5       69.38       88.33      8.61 o 
   3  -1   5       23.57       29.26      3.57 o 
   4  -1   5       25.69       29.80      4.30 o 
   5  -1   5      815.60      823.17     21.61 o 
   6  -1   5        0.39        5.94     14.63 o 
  -7   0   5       29.33       22.19     12.98 o 
  -6   0   5       21.13       15.48      5.72 o 
  -5   0   5      220.85      220.74     12.13 o 
  -4   0   5      367.31      413.26     13.66 o 
  -3   0   5        5.70       10.55      2.30 o 
  -2   0   5      501.02      476.99     11.37 o 
  -1   0   5      475.99      528.77     11.77 o 
   0   0   5       11.55       33.93      2.54 o 
   1   0   5     1355.67     1300.26     26.45 o 
   2   0   5      732.06      692.09     15.78 o 
   3   0   5       10.52       16.96      3.06 o 
   4   0   5      350.33      367.44     11.82 o 
   5   0   5        2.16        2.04      3.67 o 
   6   0   5       96.90      102.35      8.16 o 
  -6   1   5      199.15      155.38     66.74 o 
  -5   1   5        0.03       -2.39      3.54 o 
  -4   1   5      386.81      392.26     11.78 o 
  -3   1   5       32.70       33.69      3.38 o 
  -2   1   5      284.50      267.29      7.59 o 
  -1   1   5    32411.44    35640.73    681.68 o 
   0   1   5     1341.44     1149.83     26.84 o 
   1   1   5     2476.75     2298.75     45.40 o 
   2   1   5      494.33      496.50     11.92 o 
   3   1   5      490.76      468.70     12.39 o 
   4   1   5      199.84      194.09      8.28 o 
   5   1   5      694.98      653.34     17.98 o 
   6   1   5      113.40      143.75     10.40 o 
   7   1   5       35.50       39.81      8.93 o 
  -6   2   5       72.45       29.12     26.11 o 
  -5   2   5      204.49      224.63     12.34 o 
  -4   2   5        8.95       12.36      3.33 o 
  -3   2   5      498.53      465.51     12.43 o 
  -2   2   5       26.24       30.25      2.83 o 
  -1   2   5      532.32      473.27     12.88 o 
   0   2   5    15703.71    15840.89    350.16 o 
   1   2   5       60.40       62.72      3.17 o 
   2   2   5      533.82      638.65     16.86 o 
   3   2   5        2.16        0.60      2.19 o 
   4   2   5      455.35      459.08     13.09 o 
   5   2   5       67.51       80.56      6.60 o 
   6   2   5        8.19       18.65      4.97 o 
   7   2   5      129.65      157.10     12.44 o 
  -6   3   5        5.75        9.22      8.01 o 
  -5   3   5      369.25      406.72     19.60 o 
  -4   3   5        7.01        0.71      3.74 o 
  -3   3   5      159.14      141.29      8.72 o 
  -2   3   5      305.72      305.76      8.58 o 
  -1   3   5        0.45       10.24      1.75 o 
   0   3   5      765.39      665.15     14.79 o 
   1   3   5      554.96      568.50     20.65 o 
   2   3   5     1123.66     1133.80     28.82 o 
   3   3   5        6.36       15.28      2.64 o 
   4   3   5      231.63      206.45     12.49 o 
   5   3   5       55.46       58.46      5.77 o 
   6   3   5        0.64       -1.06      4.95 o 
   7   3   5       84.25       72.64     13.67 o 
  -6   4   5      201.94      184.12     17.21 o 
  -5   4   5        6.72        8.83      8.76 o 
  -4   4   5        5.33       -0.10      2.97 o 
  -3   4   5        0.02        4.51      4.70 o 
  -2   4   5       35.42       56.36      5.39 o 
  -1   4   5        4.13        6.69      2.74 o 
   0   4   5      115.88      101.09      4.67 o 
   1   4   5     1114.47     1135.60     24.06 o 
   2   4   5      132.08      144.48      7.33 o 
   3   4   5      745.89      832.59     21.78 o 
   4   4   5      163.02      171.11      7.58 o 
   5   4   5       86.62       98.97      8.90 o 
   6   4   5        3.62        2.90      5.14 o 
   7   4   5        0.79        5.42      7.78 o 
  -5   5   5       75.37       64.29      8.16 o 
  -4   5   5       11.98       17.66      5.31 o 
  -3   5   5        0.34        1.13      2.57 o 
  -2   5   5       78.18       78.41      6.65 o 
  -1   5   5      413.27      425.54     16.57 o 
   0   5   5       16.81       15.52      2.52 o 
   1   5   5      648.20      647.17     15.22 o 
   2   5   5       71.11       84.59      7.82 o 
   3   5   5      197.47      201.09     14.33 o 
   4   5   5      200.42      153.84     18.53 o 
   5   5   5       49.52       50.58     12.09 o 
   6   5   5       40.22       48.22      7.63 o 
   7   5   5       36.73       25.36     12.06 o 
  -5   6   5        7.67       10.16      6.54 o 
  -4   6   5        0.15       -2.80      4.33 o 
  -3   6   5      114.06       85.79      7.93 o 
  -2   6   5      172.25      180.11     14.24 o 
  -1   6   5      438.48      445.07     15.05 o 
   0   6   5       29.86       32.21      4.11 o 
   1   6   5       80.80       80.78      4.75 o 
   2   6   5      173.31      161.94      8.98 o 
   3   6   5       43.65       35.53      5.40 o 
   4   6   5     1099.60     1084.38     35.21 o 
   5   6   5      150.81      143.11     13.00 o 
   6   6   5       15.36       15.01      6.36 o 
  -5   7   5      119.57      109.38     10.85 o 
  -4   7   5       94.74       97.34     11.41 o 
  -3   7   5       47.45       58.27      7.19 o 
  -2   7   5       51.50       47.52      7.58 o 
  -1   7   5       44.37       35.25      8.07 o 
   0   7   5      189.82      230.82      8.32 o 
   1   7   5       46.79       51.16     10.85 o 
   2   7   5       55.88       72.02      6.64 o 
   3   7   5     1412.92     1261.88     42.24 o 
   4   7   5       37.92       31.70      6.02 o 
   5   7   5        0.31       -2.67      4.55 o 
   6   7   5        3.26        4.75      6.36 o 
  -4   8   5       35.81       43.28      7.70 o 
  -3   8   5        3.75        1.70      4.74 o 
  -2   8   5        0.95        5.67      3.98 o 
  -1   8   5       42.08       44.03      6.06 o 
   0   8   5        7.33       12.54      4.16 o 
   1   8   5       73.97       73.83      5.48 o 
   2   8   5        0.05        8.96      4.35 o 
   3   8   5      372.22      368.33     20.59 o 
   4   8   5      371.16      379.31     21.31 o 
   5   8   5      196.50      184.84     12.81 o 
   6   8   5       30.15       40.58     10.24 o 
  -3   9   5        2.68       10.00      5.56 o 
  -2   9   5      173.36      164.83     11.79 o 
  -1   9   5       34.01       32.89      6.96 o 
   0   9   5        0.01       -1.38      4.24 o 
   1   9   5        0.20        1.89      3.88 o 
   2   9   5       13.56       14.76      5.14 o 
   3   9   5       34.30       58.39      7.52 o 
   4   9   5       26.07       19.47     11.18 o 
   5   9   5        0.15       -5.74      5.74 o 
  -3  10   5       24.23       33.80      7.53 o 
  -2  10   5        1.73       27.90      6.42 o 
  -1  10   5        1.75        1.09      4.18 o 
   0  10   5        2.28       -0.16      4.81 o 
   1  10   5      219.27      177.22     15.32 o 
   2  10   5       12.03        7.01      4.86 o 
   3  10   5        0.35       -2.91      4.32 o 
   4  10   5        0.87        5.72      6.57 o 
   5  10   5       69.12       96.23     10.26 o 
  -1  11   5        6.25        4.01      4.90 o 
   0  11   5        1.53        7.59      6.96 o 
   1  11   5       24.91       38.36      8.76 o 
   2  11   5       36.09       35.86      9.59 o 
   3  11   5        5.66        7.42      5.27 o 
   4  11   5       24.76       33.58     13.25 o 
   0  12   5        7.33        1.37      6.97 o 
   1  12   5        0.31        5.44      6.90 o 
   2  12   5       10.15       20.67      8.45 o 
   3  12   5      109.32      111.36     11.03 o 
  -2 -11   6       28.50       11.25     10.94 o 
  -1 -11   6       51.12       41.52      8.78 o 
  -4 -10   6       17.72       23.42      9.80 o 
  -3 -10   6       80.79       79.10     16.06 o 
  -2 -10   6      317.85      340.77     14.95 o 
  -1 -10   6        0.09        9.16      5.07 o 
   0 -10   6       63.03       69.48      8.22 o 
   1 -10   6       74.94       69.89     10.63 o 
  -5  -9   6        2.77        9.07      7.70 o 
  -4  -9   6        3.66        6.60      6.88 o 
  -3  -9   6        5.37        2.22      6.18 o 
  -2  -9   6       10.80       15.13      5.04 o 
  -1  -9   6       88.67      129.94     10.76 o 
   0  -9   6       11.91       16.01      5.08 o 
   1  -9   6       60.38       51.82      8.80 o 
   2  -9   6       25.35       24.56      7.50 o 
  -5  -8   6       23.26       14.15      7.23 o 
  -4  -8   6       53.77       65.53     10.20 o 
  -3  -8   6        0.78        0.86      3.89 o 
  -2  -8   6       42.80       51.26      8.53 o 
  -1  -8   6       12.20       14.11      4.23 o 
   0  -8   6       63.18       53.61      5.61 o 
   1  -8   6        0.15       -3.12      3.70 o 
   2  -8   6        7.60       18.82      6.88 o 
   3  -8   6        1.62       -0.29      5.57 o 
  -6  -7   6       31.74       55.34     11.04 o 
  -5  -7   6      215.88      235.49     21.63 o 
  -4  -7   6       55.71       55.69      7.08 o 
  -3  -7   6      458.01      434.90     16.37 o 
  -2  -7   6       11.30       12.37      4.52 o 
  -1  -7   6       78.35       81.07      6.20 o 
   0  -7   6      114.78      112.90      7.33 o 
   1  -7   6      176.16      159.16      8.57 o 
   2  -7   6       76.24       97.36     11.19 o 
   3  -7   6        0.73       -0.62      5.42 o 
   4  -7   6        1.16        7.36      6.76 o 
  -6  -6   6       18.91       25.15      9.04 o 
  -5  -6   6      439.85      376.72     15.97 o 
  -4  -6   6      186.29      205.15     14.69 o 
  -3  -6   6      180.16      195.35      8.34 o 
  -2  -6   6      191.34      206.77     14.41 o 
  -1  -6   6      217.62      227.88      8.73 o 
   0  -6   6      121.33      112.41      6.78 o 
   1  -6   6       68.32       78.24      5.81 o 
   2  -6   6       11.22       20.88      4.15 o 
   3  -6   6       37.73       26.52      7.05 o 
   4  -6   6       68.18       35.23      8.47 o 
  -6  -5   6        5.72       10.46      7.94 o 
  -5  -5   6       45.28       53.34      7.08 o 
  -4  -5   6      643.41      598.53     21.70 o 
  -3  -5   6      151.31      140.86     11.63 o 
  -2  -5   6      362.60      404.37     17.98 o 
  -1  -5   6       56.18       50.36      4.32 o 
   0  -5   6        2.58        2.25      1.93 o 
   1  -5   6      481.78      472.69     14.93 o 
   2  -5   6       18.40       15.41      3.47 o 
   3  -5   6       22.88       32.65      5.44 o 
   4  -5   6      275.89      225.85     17.10 o 
   5  -5   6        3.32       -3.46      8.11 o 
  -6  -4   6      243.73      240.48     14.44 o 
  -5  -4   6        0.72       -4.48      4.48 o 
  -4  -4   6       14.02       14.00      4.46 o 
  -3  -4   6        2.28        2.93      2.14 o 
  -2  -4   6       14.80       18.27      3.00 o 
  -1  -4   6      286.02      269.20      9.42 o 
   0  -4   6       88.47      109.09      5.60 o 
   1  -4   6      128.12      125.83      6.05 o 
   2  -4   6       56.06       64.27      4.88 o 
   3  -4   6       11.93       15.89      3.83 o 
   4  -4   6        0.44        9.40      5.84 o 
   5  -4   6       94.10       58.97      9.75 o 
  -7  -3   6       39.68       35.51      7.55 o 
  -6  -3   6      144.79      138.53     10.93 o 
  -5  -3   6      361.95      336.29     14.22 o 
  -4  -3   6        0.03        2.91      3.60 o 
  -3  -3   6       31.54       42.26      4.98 o 
  -2  -3   6     1113.45     1109.98     24.05 o 
  -1  -3   6      186.33      154.88      6.54 o 
   0  -3   6      213.16      204.07      6.70 o 
   1  -3   6     1569.68     1465.89     30.95 o 
   2  -3   6      159.30      167.22      6.96 o 
   3  -3   6        3.70       11.60      3.18 o 
   4  -3   6        0.03        4.92      3.55 o 
   5  -3   6       21.28       18.04      6.70 o 
   6  -3   6        0.81       -5.05      5.05 o 
  -7  -2   6       95.82      109.43     10.99 o 
  -6  -2   6      128.43      133.10     10.83 o 
  -5  -2   6      335.65      326.30     20.83 o 
  -4  -2   6       62.57       58.38      6.39 o 
  -3  -2   6      319.30      295.75     11.15 o 
  -2  -2   6       14.07       16.96      3.24 o 
  -1  -2   6      324.53      279.70      7.60 o 
   0  -2   6       55.23       63.00      3.58 o 
   1  -2   6      918.12      899.55     19.64 o 
   2  -2   6      202.79      180.80      6.51 o 
   3  -2   6       49.01       55.38      4.65 o 
   4  -2   6      181.01      200.05     11.48 o 
   5  -2   6        0.00       -2.96      4.07 o 
   6  -2   6       34.96       38.55      8.90 o 
  -7  -1   6        0.00       -6.30      7.46 o 
  -6  -1   6        0.23       -0.18      6.19 o 
  -5  -1   6      275.25      245.92     12.08 o 
  -4  -1   6      141.07      134.33      7.96 o 
  -3  -1   6      146.56      162.41     16.20 o 
  -2  -1   6      150.64      162.39      8.17 o 
  -1  -1   6       12.93       12.85      2.27 o 
   0  -1   6       52.59       52.64      3.46 o 
   1  -1   6     2447.75     2041.30     47.89 o 
   2  -1   6      667.97      593.25     16.21 o 
   3  -1   6      380.48      384.86     11.09 o 
   4  -1   6      159.08      195.55      9.15 o 
   5  -1   6      405.99      382.04     13.06 o 
   6  -1   6        4.71       13.43      6.81 o 
  -7   0   6        0.85       -1.48      7.73 o 
  -6   0   6      149.19      164.15     11.76 o 
  -5   0   6       41.17       43.54      6.42 o 
  -4   0   6       16.71       24.22      4.71 o 
  -3   0   6       89.60       91.71      4.86 o 
  -2   0   6      215.21      260.03      9.28 o 
  -1   0   6      381.41      377.57     11.19 o 
   0   0   6      871.70      893.40     18.78 o 
   1   0   6      509.04      412.07     11.96 o 
   2   0   6      508.16      446.81     11.17 o 
   3   0   6        0.95       10.20      2.78 o 
   4   0   6      268.18      261.61     12.53 o 
   5   0   6       77.06       78.53      7.67 o 
   6   0   6       92.05       90.88      9.70 o 
  -6   1   6        0.34       -3.82      3.82 o 
  -5   1   6        2.41        3.23      4.53 o 
  -4   1   6       18.67       24.18      4.18 o 
  -3   1   6      551.00      514.66     13.24 o 
  -2   1   6      351.26      347.40      9.22 o 
  -1   1   6    13646.34    13500.86    258.37 o 
   0   1   6      241.90      271.43      8.21 o 
   1   1   6      177.13      202.26      6.48 o 
   2   1   6       28.50       34.74      3.09 o 
   3   1   6       15.69       36.51      3.67 o 
   4   1   6        0.03        6.86      3.24 o 
   5   1   6      210.96      211.64     10.07 o 
   6   1   6        2.62       12.03      4.75 o 
   7   1   6       18.02       17.26      9.55 o 
  -6   2   6       57.31       85.86     12.37 o 
  -5   2   6       23.98       26.62      6.19 o 
  -4   2   6      163.04      198.09      8.50 o 
  -3   2   6        0.99        1.03      2.15 o 
  -2   2   6        0.01        7.74      2.03 o 
  -1   2   6      427.15      411.04     10.12 o 
   0   2   6     4128.27     3820.84     86.17 o 
   1   2   6       64.69       61.03      3.29 o 
   2   2   6      150.47      137.63      7.46 o 
   3   2   6      142.38      133.73      6.10 o 
   4   2   6       33.60       42.31      4.51 o 
   5   2   6        1.56       -1.02      3.61 o 
   6   2   6        8.02        5.11      4.40 o 
   7   2   6        0.33       13.48      6.66 o 
  -6   3   6        0.88        2.15      5.62 o 
  -5   3   6        0.03       -2.78      4.31 o 
  -4   3   6        0.04       -0.90      3.70 o 
  -3   3   6        2.70        3.21      2.28 o 
  -2   3   6     2096.01     2189.38     44.77 o 
  -1   3   6     1864.51     1757.06     41.50 o 
   0   3   6      424.06      413.97     10.16 o 
   1   3   6      887.95      712.87     29.96 o 
   2   3   6      355.67      354.07      9.28 o 
   3   3   6      536.36      531.33     13.50 o 
   4   3   6       67.40       75.47      5.46 o 
   5   3   6        5.49        0.73      3.55 o 
   6   3   6        5.06        7.40      7.01 o 
   7   3   6        0.03       10.30      6.21 o 
  -6   4   6       14.30        9.47      7.86 o 
  -5   4   6        3.55        5.66      7.88 o 
  -4   4   6      295.36      325.66     13.80 o 
  -3   4   6      203.46      186.15     10.58 o 
  -2   4   6      118.59      162.89      8.65 o 
  -1   4   6        0.47        0.39      2.76 o 
   0   4   6      100.33       91.98      4.56 o 
   1   4   6      110.91      124.90      4.92 o 
   2   4   6       11.68       29.14      4.15 o 
   3   4   6      728.88      808.07     28.45 o 
   4   4   6      156.96      136.44      6.82 o 
   5   4   6      483.34      456.27     17.20 o 
   6   4   6        8.27       15.09      5.89 o 
   7   4   6       46.26       43.98     10.30 o 
  -5   5   6        1.91       -0.63      4.67 o 
  -4   5   6       30.60       37.22      7.41 o 
  -3   5   6      244.34      230.11     19.24 o 
  -2   5   6       62.49       70.88      6.45 o 
  -1   5   6       23.55       20.27      3.98 o 
   0   5   6      445.15      469.06     12.08 o 
   1   5   6      943.80     1004.52     22.15 o 
   2   5   6        1.62        6.05      3.06 o 
   3   5   6        2.72        1.19      3.89 o 
   4   5   6        9.52        6.31      4.32 o 
   5   5   6      281.57      275.53     13.59 o 
   6   5   6      307.10      270.37     15.37 o 
  -5   6   6        9.81       15.13      8.06 o 
  -4   6   6        1.53        1.05      4.63 o 
  -3   6   6       89.81       84.53      8.08 o 
  -2   6   6        1.94        7.70      4.03 o 
  -1   6   6      413.04      432.42     14.82 o 
   0   6   6       30.02       64.20      4.43 o 
   1   6   6      125.50      158.82      6.49 o 
   2   6   6      110.07      133.97      8.73 o 
   3   6   6        0.03        7.22      4.09 o 
   4   6   6      626.11      556.03     23.55 o 
   5   6   6       17.32       17.95      7.23 o 
   6   6   6        7.49        4.31      6.53 o 
  -5   7   6       12.54        5.51      6.44 o 
  -4   7   6        0.50        6.83      5.32 o 
  -3   7   6        5.86        8.36      6.05 o 
  -2   7   6      135.28      150.48     10.27 o 
  -1   7   6        5.70       15.22      5.25 o 
   0   7   6      216.43      257.48      9.60 o 
   1   7   6      279.40      271.10      8.94 o 
   2   7   6        0.68        1.69      5.78 o 
   3   7   6        2.10        0.50      4.21 o 
   4   7   6       91.38       88.29     10.23 o 
   5   7   6      163.24      179.40     17.28 o 
   6   7   6       30.05       31.20      7.20 o 
  -4   8   6        1.03       15.26      6.08 o 
  -3   8   6       94.15       99.21     13.31 o 
  -2   8   6      107.31      108.58      9.15 o 
  -1   8   6        0.02       15.86      5.71 o 
   0   8   6        0.05        5.34      3.68 o 
   1   8   6      251.04      266.01      9.43 o 
   2   8   6      484.59      502.00     26.48 o 
   3   8   6       36.10       55.28      7.09 o 
   4   8   6        8.82       15.45      5.69 o 
   5   8   6      107.66       85.57     12.87 o 
   6   8   6        2.61        4.39      7.32 o 
  -3   9   6      108.65      110.36     10.58 o 
  -2   9   6      168.51      193.80     15.56 o 
  -1   9   6        0.26        8.07      6.65 o 
   0   9   6       30.21       32.10      5.66 o 
   1   9   6       87.10       83.66      7.74 o 
   2   9   6        0.33       -3.74      3.74 o 
   3   9   6      335.43      344.50     15.14 o 
   4   9   6       29.27       10.73      9.25 o 
   5   9   6        5.71       10.22     10.11 o 
  -3  10   6       52.53       39.83      7.94 o 
  -2  10   6      487.79      487.21     32.56 o 
  -1  10   6       18.53       29.34      6.12 o 
   0  10   6        2.29        8.01      6.33 o 
   1  10   6       38.64       33.56      8.25 o 
   2  10   6       29.16       30.39      6.13 o 
   3  10   6        8.78        7.34      5.10 o 
   4  10   6       39.00       45.77      7.75 o 
   5  10   6        1.60       -1.28      5.37 o 
  -1  11   6      165.41      156.41     11.97 o 
   0  11   6       39.62       54.43     10.44 o 
   1  11   6       57.88       65.15     10.60 o 
   2  11   6        0.55        8.80      7.25 o 
   3  11   6       14.23        7.52      5.45 o 
   4  11   6        2.17        2.50      5.50 o 
   0  12   6        3.62       -8.60      8.60 o 
   1  12   6        1.67        8.30      7.21 o 
   2  12   6       96.06       92.88     24.87 o 
   3  12   6        2.81        0.96      5.72 o 
  -4 -10   7        0.26       -0.87      6.61 o 
  -3 -10   7        1.66        3.08      6.69 o 
  -2 -10   7       77.26       82.21      7.48 o 
  -1 -10   7        0.09        2.69      6.87 o 
   0 -10   7       45.15       56.90      9.47 o 
   1 -10   7        0.06        0.23      5.35 o 
  -5  -9   7       16.50       26.13     12.22 o 
  -4  -9   7        3.72        8.45      7.15 o 
  -3  -9   7        9.30       15.01      7.04 o 
  -2  -9   7        7.95        9.66      4.17 o 
  -1  -9   7       34.23       44.08      6.88 o 
   0  -9   7        2.20        1.92      5.49 o 
   1  -9   7       42.50       49.69      8.91 o 
   2  -9   7       58.96       38.61     13.66 o 
  -5  -8   7       23.98       22.74      9.18 o 
  -4  -8   7       18.84       20.36      7.67 o 
  -3  -8   7      122.19      119.25     12.09 o 
  -2  -8   7       30.02       28.61      5.60 o 
  -1  -8   7       13.96        7.59      3.81 o 
   0  -8   7       27.44       29.62      5.55 o 
   1  -8   7       71.11       57.74     14.79 o 
   2  -8   7       71.05       94.71     11.55 o 
   3  -8   7        1.65        0.00      6.04 o 
  -6  -7   7       38.55       49.94     11.14 o 
  -5  -7   7       22.16       23.95     12.20 o 
  -4  -7   7       66.14       74.81      8.10 o 
  -3  -7   7        0.05       -0.40      3.82 o 
  -2  -7   7        0.38        3.59      4.10 o 
  -1  -7   7       30.02       38.18      4.88 o 
   0  -7   7       33.05       29.77      4.98 o 
   1  -7   7      212.02      237.13     10.26 o 
   2  -7   7        6.55       -1.60      5.02 o 
   3  -7   7        0.01       -5.07      5.07 o 
   4  -7   7       19.72        8.69      6.97 o 
  -6  -6   7        0.09       -6.57      6.57 o 
  -5  -6   7       12.10       12.40      6.92 o 
  -4  -6   7       49.20       43.50      6.36 o 
  -3  -6   7       25.15       29.04      5.21 o 
  -2  -6   7       32.80       51.31      5.88 o 
  -1  -6   7       36.35       33.50      4.34 o 
   0  -6   7       56.44       53.98      7.39 o 
   1  -6   7      201.33      188.84      9.64 o 
   2  -6   7      198.27      230.15     18.53 o 
   3  -6   7       37.58       23.48      7.51 o 
   4  -6   7       23.64        7.63      6.59 o 
  -6  -5   7        2.39        1.48      4.88 o 
  -5  -5   7      104.69      124.46     10.07 o 
  -4  -5   7       13.38        4.60      4.36 o 
  -3  -5   7       50.41       58.00      6.35 o 
  -2  -5   7      337.76      322.77     12.37 o 
  -1  -5   7      631.87      591.64     19.43 o 
   0  -5   7      119.75      108.05      6.12 o 
   1  -5   7      321.43      281.74     14.81 o 
   2  -5   7       44.88       47.52      4.88 o 
   3  -5   7       47.25       43.86      9.49 o 
   4  -5   7        1.74        8.82      6.30 o 
   5  -5   7        0.54      -10.30     11.44 o 
  -6  -4   7       72.06       83.34      9.07 o 
  -5  -4   7        0.41        1.44      4.41 o 
  -4  -4   7        0.38        2.66      3.89 o 
  -3  -4   7       74.37       71.34      4.43 o 
  -2  -4   7      788.35      772.16     21.92 o 
  -1  -4   7        0.92        1.18      1.94 o 
   0  -4   7       84.27      101.06      5.71 o 
   1  -4   7      439.99      386.05     20.54 o 
   2  -4   7       86.17       90.30      5.73 o 
   3  -4   7      225.22      231.81     12.13 o 
   4  -4   7      197.21      213.00     18.23 o 
   5  -4   7       19.50        7.94      6.41 o 
  -6  -3   7       18.05       21.11      6.25 o 
  -5  -3   7        1.44       -0.43      4.24 o 
  -4  -3   7       61.58       51.69      7.61 o 
  -3  -3   7       46.68       39.75      5.78 o 
  -2  -3   7      152.30      173.81      6.07 o 
  -1  -3   7      170.09      163.93      6.83 o 
   0  -3   7      110.27      148.43      7.47 o 
   1  -3   7     4565.21     4427.27    100.82 o 
   2  -3   7      215.07      224.60      7.87 o 
   3  -3   7       24.65       28.16      3.97 o 
   4  -3   7        9.55       14.67      4.85 o 
   5  -3   7       30.60       29.15      7.39 o 
   6  -3   7        1.22        6.03     11.17 o 
  -7  -2   7        0.59        2.92      5.83 o 
  -6  -2   7       28.16       24.95      6.25 o 
  -5  -2   7       20.43       25.51      5.70 o 
  -4  -2   7      170.17      185.33     10.84 o 
  -3  -2   7       41.82       49.67      5.30 o 
  -2  -2   7      475.05      485.29     18.35 o 
  -1  -2   7       83.03       77.68      5.63 o 
   0  -2   7      928.43      806.74     17.86 o 
   1  -2   7     2936.96     2984.93     96.88 o 
   2  -2   7     3035.54     3337.69     66.84 o 
   3  -2   7       13.59       14.16      3.23 o 
   4  -2   7       25.56       27.29      5.16 o 
   5  -2   7        4.48       -0.47      5.41 o 
   6  -2   7        0.73       -1.71      6.16 o 
  -7  -1   7       23.97       35.56     10.06 o 
  -6  -1   7       46.65       31.52      6.56 o 
  -5  -1   7       44.91       49.11      6.71 o 
  -4  -1   7       59.67       53.33      7.36 o 
  -3  -1   7       65.69       73.44     13.27 o 
  -2  -1   7      472.36      440.53     13.64 o 
  -1  -1   7        4.35        6.57      1.76 o 
   0  -1   7      859.09      829.27     17.94 o 
   1  -1   7      171.86      195.72      7.85 o 
   2  -1   7       71.35       86.24      4.87 o 
   3  -1   7        0.78       10.00      2.97 o 
   4  -1   7       37.08       40.56      4.84 o 
   5  -1   7        0.84        0.68      4.22 o 
   6  -1   7       18.45       16.63      7.46 o 
  -6   0   7        3.09       -1.85      5.14 o 
  -5   0   7       44.13       41.47     11.13 o 
  -4   0   7      104.47      112.16      7.72 o 
  -3   0   7      131.51      128.47      5.83 o 
  -2   0   7       21.79       52.93      3.08 o 
  -1   0   7      719.70      742.09     18.60 o 
   0   0   7       42.18       44.67      2.92 o 
   1   0   7      142.70      130.50      6.35 o 
   2   0   7        4.32        6.14      2.66 o 
   3   0   7      284.93      275.58      8.87 o 
   4   0   7      298.04      277.87      9.90 o 
   5   0   7       47.42       50.45      5.72 o 
   6   0   7       13.20       21.45      5.81 o 
  -6   1   7       36.00       33.94      9.09 o 
  -5   1   7      402.10      377.60     15.29 o 
  -4   1   7      218.24      223.94      8.71 o 
  -3   1   7       17.27       25.94      3.10 o 
  -2   1   7      412.50      448.47     13.66 o 
  -1   1   7      765.56      724.61     16.12 o 
   0   1   7      550.18      588.20     15.22 o 
   1   1   7      497.34      503.89     11.75 o 
   2   1   7      213.88      197.67     11.05 o 
   3   1   7      610.21      610.71     15.27 o 
   4   1   7      800.15      738.27     18.76 o 
   5   1   7      217.00      251.53     14.05 o 
   6   1   7        6.84       10.19      4.62 o 
  -6   2   7        9.97       21.64     15.81 o 
  -5   2   7        0.58       -3.37     10.80 o 
  -4   2   7      136.06      136.55      7.42 o 
  -3   2   7       28.58       21.66      3.15 o 
  -2   2   7      198.50      215.52     12.26 o 
  -1   2   7        5.04       40.25      3.62 o 
   0   2   7      405.70      365.04      9.24 o 
   1   2   7     1507.12     1366.22     28.21 o 
   2   2   7      300.30      268.83      9.53 o 
   3   2   7      285.53      299.72      9.20 o 
   4   2   7        0.35       -2.57      4.37 o 
   5   2   7      567.50      574.70     16.59 o 
   6   2   7       34.60       38.73      7.14 o 
   7   2   7       85.39       89.41     26.50 o 
  -6   3   7       20.64       22.26      8.93 o 
  -5   3   7       27.53       26.11      5.89 o 
  -4   3   7       77.77       87.90     10.01 o 
  -3   3   7        3.18        9.25      4.08 o 
  -2   3   7      486.99      487.21     12.46 o 
  -1   3   7      846.03      929.51     20.43 o 
   0   3   7     1395.36     1401.54     33.56 o 
   1   3   7      629.11      610.48     20.15 o 
   2   3   7      139.85      165.90      5.77 o 
   3   3   7      247.27      272.04      8.55 o 
   4   3   7        4.09        9.90      3.30 o 
   5   3   7        3.25        0.29      5.07 o 
   6   3   7       13.24       20.14      6.22 o 
   7   3   7       20.45       14.33      6.85 o 
  -6   4   7       12.25       -2.26     12.17 o 
  -5   4   7        5.13        6.54      6.01 o 
  -4   4   7       11.96       23.85      5.54 o 
  -3   4   7        0.10       -1.35      3.22 o 
  -2   4   7      133.75      124.33      7.94 o 
  -1   4   7       74.57       72.23      4.11 o 
   0   4   7      258.13      280.55      8.14 o 
   1   4   7      101.60       91.83      4.38 o 
   2   4   7      491.10      562.40     17.00 o 
   3   4   7      146.56      145.08      5.99 o 
   4   4   7       15.30       18.68      4.09 o 
   5   4   7       70.25       67.45      9.64 o 
   6   4   7        6.99        8.70      5.72 o 
   7   4   7        2.16        6.03      6.32 o 
  -5   5   7       78.08       73.48     11.78 o 
  -4   5   7       31.22       31.34      9.98 o 
  -3   5   7       53.12       79.53      7.73 o 
  -2   5   7        2.44       -3.09      3.09 o 
  -1   5   7      409.07      390.68     21.46 o 
   0   5   7       91.72      100.10      5.23 o 
   1   5   7      381.49      464.38     11.95 o 
   2   5   7      542.35      534.44     20.35 o 
   3   5   7        0.06        0.92      3.61 o 
   4   5   7       97.69      111.99      8.91 o 
   5   5   7      254.21      242.86     14.87 o 
   6   5   7       18.47       20.32      6.45 o 
  -5   6   7       46.19       42.87      7.35 o 
  -4   6   7       22.28       17.89      5.60 o 
  -3   6   7      240.01      276.81     15.20 o 
  -2   6   7       94.01      111.44      8.78 o 
  -1   6   7      340.68      353.05     14.71 o 
   0   6   7       21.82       31.02      3.44 o 
   1   6   7      144.36      133.74      6.06 o 
   2   6   7       60.42       71.08      6.42 o 
   3   6   7      194.88      220.56     10.67 o 
   4   6   7      986.42      982.36     28.95 o 
   5   6   7      345.00      306.39     14.34 o 
   6   6   7       48.18       58.53      8.44 o 
  -5   7   7       27.03       25.53     10.94 o 
  -4   7   7       10.38       11.88      4.35 o 
  -3   7   7      211.45      254.50     22.36 o 
  -2   7   7       83.97       77.77      7.94 o 
  -1   7   7        2.59        3.57      3.94 o 
   0   7   7      425.35      488.75     13.55 o 
   1   7   7        8.69       15.19      3.14 o 
   2   7   7        2.15        7.20      4.33 o 
   3   7   7      463.82      424.17     19.36 o 
   4   7   7       59.34       68.04      9.47 o 
   5   7   7      409.48      377.26     42.71 o 
   6   7   7       64.01       70.34     10.61 o 
  -4   8   7       61.26       41.18      7.59 o 
  -3   8   7       26.80       14.89      5.65 o 
  -2   8   7      131.43      159.11     13.57 o 
  -1   8   7        0.66       -3.35      3.93 o 
   0   8   7       64.99       55.91      9.30 o 
   1   8   7       46.33       56.44      5.07 o 
   2   8   7        3.69        6.58      4.27 o 
   3   8   7      563.79      588.25     20.25 o 
   4   8   7      791.49      807.24     26.15 o 
   5   8   7        6.89        4.96      5.42 o 
   6   8   7        2.35        8.48      9.74 o 
  -3   9   7        5.25       -3.25      4.24 o 
  -2   9   7      165.35      184.85     15.25 o 
  -1   9   7       37.10       43.55      6.75 o 
   0   9   7        0.72        5.36      4.54 o 
   1   9   7        0.78       -0.74      3.92 o 
   2   9   7       21.18       14.07      5.17 o 
   3   9   7       95.62      102.35      9.22 o 
   4   9   7      157.77      153.83     22.05 o 
   5   9   7        2.19       10.43      5.82 o 
  -3  10   7       39.84       61.36     15.16 o 
  -2  10   7       10.34       27.73      8.11 o 
  -1  10   7       78.38       89.01      9.18 o 
   0  10   7       20.70       44.11      9.12 o 
   1  10   7      181.83      190.16     15.55 o 
   2  10   7        0.01        1.85      4.54 o 
   3  10   7       29.96       27.72      6.49 o 
   4  10   7        0.04        4.29      5.33 o 
   5  10   7       19.75       29.12      7.14 o 
  -1  11   7        0.26       12.60      7.73 o 
   0  11   7        0.55        4.00      6.66 o 
   1  11   7       29.01       30.16      9.07 o 
   2  11   7       94.18       79.82     11.54 o 
   3  11   7        2.99        6.37      5.46 o 
   4  11   7        4.93       -2.34      7.24 o 
   0  12   7       21.43       22.91      8.91 o 
   1  12   7       22.32       19.77      8.15 o 
   2  12   7        6.39       15.29      9.90 o 
   3  12   7       43.04       55.89     11.11 o 
  -3 -10   8       22.45       18.26      8.07 o 
  -2 -10   8       16.94       22.17      6.19 o 
  -1 -10   8        2.78        9.55      5.74 o 
   0 -10   8       16.71       22.99     10.46 o 
   1 -10   8       23.06        6.87      9.69 o 
  -4  -9   8       69.85       49.06     12.50 o 
  -3  -9   8       42.11       24.08      9.34 o 
  -2  -9   8        1.41        7.91      5.04 o 
  -1  -9   8       68.98       64.98      7.86 o 
   0  -9   8       14.44       14.07      6.01 o 
   1  -9   8        0.09        0.07      3.90 o 
   2  -9   8       44.46       59.64     10.11 o 
  -5  -8   8        0.44        1.80     13.71 o 
  -4  -8   8       20.80       17.54      7.54 o 
  -3  -8   8       26.57       19.56      5.42 o 
  -2  -8   8      215.86      189.21     11.98 o 
  -1  -8   8       50.16       48.56      8.07 o 
   0  -8   8        5.18        0.95      4.10 o 
   1  -8   8       18.10        6.17      3.90 o 
   2  -8   8        2.24       -3.63      8.49 o 
   3  -8   8       22.70       26.39      8.37 o 
  -5  -7   8       51.82       50.32     10.10 o 
  -4  -7   8        1.98       -0.51      6.71 o 
  -3  -7   8        8.92        0.65      4.34 o 
  -2  -7   8       55.37       54.54      6.70 o 
  -1  -7   8      111.37      124.57      9.08 o 
   0  -7   8      569.10      549.07     22.87 o 
   1  -7   8       33.26       32.50      6.75 o 
   2  -7   8        0.92        2.24      5.13 o 
   3  -7   8       26.91       28.15      7.99 o 
   4  -7   8        2.45        6.73      6.92 o 
  -6  -6   8       83.44       91.55     13.04 o 
  -5  -6   8       67.65       52.87      7.54 o 
  -4  -6   8      374.79      335.58     14.45 o 
  -3  -6   8      229.80      236.45     11.89 o 
  -2  -6   8       92.13       95.09      6.33 o 
  -1  -6   8      156.45      154.49      8.00 o 
   0  -6   8       22.44       17.96      4.99 o 
   1  -6   8      766.91      737.34     26.34 o 
   2  -6   8        0.02       -0.35      3.87 o 
   3  -6   8        0.70        1.45      5.46 o 
   4  -6   8        2.78        2.22      6.05 o 
  -6  -5   8        0.08       -2.95      5.05 o 
  -5  -5   8       79.70       76.78      8.25 o 
  -4  -5   8       54.72       47.50      6.61 o 
  -3  -5   8       10.97       17.34      4.72 o 
  -2  -5   8       98.43      110.70      6.32 o 
  -1  -5   8      102.58      113.73      6.39 o 
   0  -5   8      116.39      106.45      7.71 o 
   1  -5   8      208.50      213.17      9.78 o 
   2  -5   8       49.23       54.50      6.32 o 
   3  -5   8       62.04       59.11      7.11 o 
   4  -5   8        0.03        5.31      5.70 o 
   5  -5   8       12.67       18.20      7.66 o 
  -6  -4   8        0.02        1.64      5.16 o 
  -5  -4   8      185.92      161.65     11.26 o 
  -4  -4   8        0.23       -3.65      3.65 o 
  -3  -4   8       30.95       40.79      5.43 o 
  -2  -4   8       90.18      101.09      5.53 o 
  -1  -4   8      175.92      200.92      8.33 o 
   0  -4   8       65.19       77.48      6.11 o 
   1  -4   8      476.31      441.67     13.93 o 
   2  -4   8      318.98      374.12     21.76 o 
   3  -4   8       16.44       23.41      5.27 o 
   4  -4   8        4.47        9.53      6.19 o 
   5  -4   8        6.59        1.89      5.94 o 
  -6  -3   8       48.28       54.43      9.07 o 
  -5  -3   8      136.56      149.01     18.82 o 
  -4  -3   8       12.15        8.98      4.42 o 
  -3  -3   8       91.42       92.30      7.28 o 
  -2  -3   8      231.67      220.39      9.27 o 
  -1  -3   8       95.34      131.35      5.72 o 
   0  -3   8      549.21      559.01     13.79 o 
   1  -3   8      988.70     1020.06     26.09 o 
   2  -3   8        0.00       -0.56      2.17 o 
   3  -3   8        7.59       13.67      5.12 o 
   4  -3   8      106.48       88.63     10.72 o 
   5  -3   8       19.67       13.91     12.04 o 
  -6  -2   8       23.53       26.44      6.56 o 
  -5  -2   8      296.69      292.38     13.82 o 
  -4  -2   8      391.22      377.32     14.52 o 
  -3  -2   8      163.03      166.20      9.46 o 
  -2  -2   8       40.22       43.32      5.76 o 
  -1  -2   8      296.58      274.95      7.95 o 
   0  -2   8      497.09      478.16     11.81 o 
   1  -2   8       10.29        2.15      3.06 o 
   2  -2   8     2444.85     2278.08     53.93 o 
   3  -2   8       14.89       20.83      3.45 o 
   4  -2   8       48.87       45.28      6.26 o 
   5  -2   8       46.05       37.16      6.41 o 
   6  -2   8        9.52       18.04      7.89 o 
  -6  -1   8        0.70        5.63      5.25 o 
  -5  -1   8        5.64        5.82      4.74 o 
  -4  -1   8      853.00      870.73     39.45 o 
  -3  -1   8      143.15      155.18      9.01 o 
  -2  -1   8        1.82        4.08      2.80 o 
  -1  -1   8       93.64       88.08      4.72 o 
   0  -1   8      299.50      305.66      8.19 o 
   1  -1   8      251.45      352.49     14.20 o 
   2  -1   8       44.89       74.93      4.75 o 
   3  -1   8      497.72      459.39     12.73 o 
   4  -1   8      241.71      219.28     12.23 o 
   5  -1   8        5.67        4.82      4.49 o 
   6  -1   8       25.88       23.65      8.16 o 
  -6   0   8       14.32       13.59      7.13 o 
  -5   0   8      585.36      573.03     24.53 o 
  -4   0   8      222.46      240.28     11.41 o 
  -3   0   8        8.26       16.62      5.38 o 
  -2   0   8        0.78       18.02      2.10 o 
  -1   0   8     1762.02     1760.85     43.08 o 
   0   0   8     1797.17     1753.02     35.59 o 
   1   0   8     1575.53     1517.07     83.88 o 
   2   0   8        9.37       11.72      2.95 o 
   3   0   8        1.06        4.56      2.66 o 
   4   0   8      299.17      293.66     10.42 o 
   5   0   8       89.82      112.55     11.60 o 
   6   0   8       70.50       59.14      8.22 o 
  -6   1   8       22.88       30.34      9.20 o 
  -5   1   8      233.18      219.91     12.44 o 
  -4   1   8       12.65       26.41      3.87 o 
  -3   1   8      283.04      307.78      9.40 o 
  -2   1   8     2051.55     2053.19     42.03 o 
  -1   1   8      611.11      679.13     15.47 o 
   0   1   8      284.12      255.58     13.58 o 
   1   1   8      124.66       99.04      4.31 o 
   2   1   8        6.88        4.37      2.16 o 
   3   1   8        5.90        0.57      2.42 o 
   4   1   8        0.22        2.65      3.23 o 
   5   1   8      188.37      177.61      9.56 o 
   6   1   8        0.04        2.41      4.79 o 
  -6   2   8        5.99       12.81      8.35 o 
  -5   2   8       68.23       56.88     10.24 o 
  -4   2   8       45.80       52.48      5.00 o 
  -3   2   8       23.95       31.17      3.93 o 
  -2   2   8        5.76       14.10      2.63 o 
  -1   2   8      910.53      942.18     20.67 o 
   0   2   8       37.20       43.67      3.28 o 
   1   2   8      247.09      200.40      6.29 o 
   2   2   8      150.38      135.58      5.55 o 
   3   2   8      249.35      234.27      9.33 o 
   4   2   8        0.00        2.48      3.16 o 
   5   2   8        4.27       -1.00      3.75 o 
   6   2   8        4.02        6.23      5.61 o 
  -6   3   8       45.29       55.56     14.61 o 
  -5   3   8       49.50       25.00      8.29 o 
  -4   3   8       31.12       21.93      5.08 o 
  -3   3   8       15.19       17.40      4.21 o 
  -2   3   8      921.62      841.58     22.63 o 
  -1   3   8       15.85        7.78      2.25 o 
   0   3   8      229.96      221.00      7.92 o 
   1   3   8       75.64       76.50      4.51 o 
   2   3   8      951.17      941.84     25.07 o 
   3   3   8       36.86       42.27      3.79 o 
   4   3   8        0.69        0.07      2.85 o 
   5   3   8       95.05      102.14      8.99 o 
   6   3   8      150.78      154.30     11.72 o 
  -6   4   8       25.17        9.02      8.22 o 
  -5   4   8        6.39       14.30      5.59 o 
  -4   4   8       44.99       50.70      6.75 o 
  -3   4   8       46.57       36.99      5.49 o 
  -2   4   8       43.35       33.74      3.20 o 
  -1   4   8      452.34      394.26     11.21 o 
   0   4   8      254.06      272.94      8.22 o 
   1   4   8     1453.55     1597.95     33.36 o 
   2   4   8      817.83      871.23     23.97 o 
   3   4   8        9.91        7.53      2.65 o 
   4   4   8       47.27       53.04      6.40 o 
   5   4   8      215.42      230.19     13.33 o 
   6   4   8       87.02       92.66      9.55 o 
  -5   5   8       65.98       58.31     17.62 o 
  -4   5   8       40.83       38.71      6.53 o 
  -3   5   8       21.66       40.58      5.94 o 
  -2   5   8       35.71       52.90      5.94 o 
  -1   5   8       94.93       94.35      5.64 o 
   0   5   8       81.82       76.19      4.71 o 
   1   5   8       25.08       47.61      3.64 o 
   2   5   8      106.27      127.67      9.68 o 
   3   5   8      308.94      312.46     12.89 o 
   4   5   8        4.15        6.72      4.55 o 
   5   5   8       14.84       21.12      5.94 o 
   6   5   8       36.27       36.47      7.43 o 
  -5   6   8        0.68       -4.36      4.36 o 
  -4   6   8        8.38       11.72      5.46 o 
  -3   6   8       23.55       21.16      5.45 o 
  -2   6   8      101.56      127.73      9.80 o 
  -1   6   8       27.12       29.99      3.29 o 
   0   6   8      168.29      166.84      7.05 o 
   1   6   8       85.52      114.07      9.11 o 
   2   6   8      284.96      277.85     11.47 o 
   3   6   8        1.39        2.01      5.21 o 
   4   6   8       58.02       45.35      8.16 o 
   5   6   8       20.73       11.61      5.71 o 
   6   6   8        0.31        6.31      6.00 o 
  -4   7   8        2.73        8.97      5.47 o 
  -3   7   8       32.20       35.20      6.47 o 
  -2   7   8        4.19        1.20      5.28 o 
  -1   7   8       40.56       51.34     10.47 o 
   0   7   8       16.61       11.20      3.11 o 
   1   7   8      183.80      162.86      7.46 o 
   2   7   8       80.76       94.71      7.80 o 
   3   7   8      464.39      464.30     39.24 o 
   4   7   8       66.63       52.75      7.30 o 
   5   7   8        0.18       11.33      5.42 o 
   6   7   8       29.46       35.38      9.50 o 
  -4   8   8       37.93       38.09     14.60 o 
  -3   8   8        0.25        1.80      5.00 o 
  -2   8   8       22.70       16.87      6.90 o 
  -1   8   8        0.25        9.41      4.66 o 
   0   8   8        7.73       17.82      4.71 o 
   1   8   8       49.62       63.60      6.58 o 
   2   8   8       92.11      105.51      8.63 o 
   3   8   8        8.55        8.41      4.76 o 
   4   8   8       63.85       70.51      9.88 o 
   5   8   8      126.74      140.27     16.21 o 
   6   8   8       35.99       34.65      7.84 o 
  -3   9   8       26.49       20.89      6.45 o 
  -2   9   8       12.77       10.10     10.12 o 
  -1   9   8        3.52        1.08      4.45 o 
   0   9   8        4.24        2.10      4.19 o 
   1   9   8       50.91       45.80      6.25 o 
   2   9   8      111.91      116.24      9.46 o 
   3   9   8      148.90      128.46     13.82 o 
   4   9   8        4.96        4.86      4.15 o 
   5   9   8       22.75       28.41      7.10 o 
  -2  10   8       31.33       16.51      7.17 o 
  -1  10   8       25.22       14.57     11.51 o 
   0  10   8       23.76       29.28      7.80 o 
   1  10   8        9.75        8.87      7.53 o 
   2  10   8      149.86      141.44     13.47 o 
   3  10   8       11.64       10.18      6.05 o 
   4  10   8      117.60      130.21     14.27 o 
   5  10   8        0.15        2.51      5.47 o 
  -1  11   8       25.37       31.42      8.88 o 
   0  11   8       28.83       46.71      9.88 o 
   1  11   8       14.18       25.50      8.50 o 
   2  11   8        0.19       -3.58      9.04 o 
   3  11   8       14.46        9.94      6.91 o 
   4  11   8       10.86        9.42      6.17 o 
   0  12   8        1.12       -1.39      9.10 o 
   1  12   8        2.78        2.86     11.60 o 
   2  12   8       62.04       60.26     11.47 o 
  -3 -10   9        4.45       10.86      7.47 o 
  -2 -10   9        2.56        9.61      5.72 o 
  -1 -10   9        4.64        7.41      6.51 o 
   0 -10   9        0.24        4.41      5.94 o 
  -4  -9   9        1.96       -3.10      6.16 o 
  -3  -9   9        6.47        8.24      4.90 o 
  -2  -9   9       49.61       39.31      7.54 o 
  -1  -9   9        6.15        5.88      5.93 o 
   0  -9   9        1.90       -4.03      6.60 o 
   1  -9   9        0.02       -4.90      4.90 o 
   2  -9   9        0.01       -0.95      5.84 o 
  -5  -8   9        1.23       -6.52      6.52 o 
  -4  -8   9      112.12      114.62     10.23 o 
  -3  -8   9      177.98      180.04     12.03 o 
  -2  -8   9        4.73        6.46      4.77 o 
  -1  -8   9       42.57       53.17      7.05 o 
   0  -8   9       20.68       15.57      5.18 o 
   1  -8   9       35.48       37.57      7.87 o 
   2  -8   9        1.15        1.36      5.56 o 
   3  -8   9       43.86       37.16      9.13 o 
  -5  -7   9       10.66        6.85      7.24 o 
  -4  -7   9       34.07       35.18      7.01 o 
  -3  -7   9       98.98       88.09      8.28 o 
  -2  -7   9        2.66       -2.16      2.79 o 
  -1  -7   9      252.90      243.76     11.44 o 
   0  -7   9      125.67      137.96      9.48 o 
   1  -7   9       12.65        3.22      4.13 o 
   2  -7   9       18.81       44.69     11.66 o 
   3  -7   9        6.86       10.49      6.62 o 
  -6  -6   9        9.35       11.16      8.30 o 
  -5  -6   9       11.82       14.70      5.80 o 
  -4  -6   9        2.73       -4.53      4.53 o 
  -3  -6   9        1.56       -3.50      3.77 o 
  -2  -6   9        0.03       -1.69      3.27 o 
  -1  -6   9      199.69      210.57     10.07 o 
   0  -6   9      413.07      442.05     17.45 o 
   1  -6   9      208.44      238.58     17.67 o 
   2  -6   9        0.36       -3.22      4.01 o 
   3  -6   9        7.09        4.89      5.80 o 
   4  -6   9       13.36        9.22      6.78 o 
  -6  -5   9       55.36       60.82      8.55 o 
  -5  -5   9        3.30        0.51      5.05 o 
  -4  -5   9        4.45       -1.21      4.01 o 
  -3  -5   9       11.88        8.39      4.26 o 
  -2  -5   9       57.06       65.22      5.11 o 
  -1  -5   9       20.44       17.58      5.41 o 
   0  -5   9      307.00      282.94     11.85 o 
   1  -5   9       90.27       91.59      6.08 o 
   2  -5   9       46.46       60.39      6.91 o 
   3  -5   9      160.38      166.60     20.39 o 
   4  -5   9        3.97        9.30      9.31 o 
   5  -5   9       20.78       20.65      7.94 o 
  -6  -4   9      109.12      124.83     10.84 o 
  -5  -4   9       60.25       60.58      7.67 o 
  -4  -4   9      107.34      102.85      8.78 o 
  -3  -4   9       75.91       96.06      7.71 o 
  -2  -4   9      119.74      147.50      6.82 o 
  -1  -4   9       11.27        9.86      4.06 o 
   0  -4   9       20.29       31.79      3.59 o 
   1  -4   9        0.15       -0.63      2.34 o 
   2  -4   9        5.14        2.09      4.32 o 
   3  -4   9       55.56       57.44      6.92 o 
   4  -4   9        1.26        0.83      5.41 o 
   5  -4   9        0.36       17.70      7.33 o 
  -6  -3   9       42.62       47.55      7.58 o 
  -5  -3   9      446.29      416.21     16.53 o 
  -4  -3   9       38.86       51.59      6.56 o 
  -3  -3   9      149.43      152.27      9.42 o 
  -2  -3   9     1225.45     1233.63     30.89 o 
  -1  -3   9      122.81      105.13      6.56 o 
   0  -3   9      316.24      334.50      9.63 o 
   1  -3   9     1450.62     1214.41    108.40 o 
   2  -3   9      739.54      646.45     18.35 o 
   3  -3   9        0.22       -0.41      3.83 o 
   4  -3   9       66.14       85.21      8.25 o 
   5  -3   9        3.41        1.19      5.43 o 
  -6  -2   9        7.92        7.25      5.51 o 
  -5  -2   9       40.49       51.48     10.42 o 
  -4  -2   9      484.81      477.71     17.03 o 
  -3  -2   9      194.45      205.99     12.99 o 
  -2  -2   9       13.54       15.07      3.60 o 
  -1  -2   9      629.47      634.37     24.30 o 
   0  -2   9       71.33       85.75      4.43 o 
   1  -2   9      279.18      312.65     13.96 o 
   2  -2   9     3650.65     3513.61     82.46 o 
   3  -2   9        9.57       23.46      7.85 o 
   4  -2   9        6.14       11.49      4.60 o 
   5  -2   9      204.28      210.20     13.04 o 
   6  -2   9        0.86       -7.19      7.92 o 
  -6  -1   9       20.50       16.71      6.11 o 
  -5  -1   9      201.95      254.46     13.51 o 
  -4  -1   9      383.84      375.19     18.09 o 
  -3  -1   9        4.82        9.73      5.55 o 
  -2  -1   9       31.77       32.12      4.25 o 
  -1  -1   9       26.34       39.95      3.53 o 
   0  -1   9        0.81       -0.14      1.69 o 
   1  -1   9     2417.94     2550.31     73.88 o 
   2  -1   9        4.59       12.37      3.58 o 
   3  -1   9        4.75        5.25      2.78 o 
   4  -1   9       51.02       57.72      8.33 o 
   5  -1   9      146.10      143.73     10.55 o 
   6  -1   9       23.40       15.78      5.97 o 
  -6   0   9       32.24       17.19      5.38 o 
  -5   0   9      511.43      509.76     29.43 o 
  -4   0   9       65.35       79.72     13.61 o 
  -3   0   9        1.43        4.60      3.27 o 
  -2   0   9      282.20      330.63      9.06 o 
  -1   0   9        0.12        2.33      1.69 o 
   0   0   9       99.62       84.70      4.29 o 
   1   0   9       21.22       25.21      4.29 o 
   2   0   9      665.24      741.05     17.09 o 
   3   0   9        7.15       11.27      2.96 o 
   4   0   9       95.43       90.14      6.41 o 
   5   0   9        1.06       -4.06      4.14 o 
   6   0   9        1.93        0.31      4.84 o 
  -6   1   9        9.95       14.05      8.70 o 
  -5   1   9       10.35       20.36      5.67 o 
  -4   1   9      446.92      404.92     15.08 o 
  -3   1   9        5.16        9.26      2.67 o 
  -2   1   9      739.99      819.35     21.69 o 
  -1   1   9       47.61       66.95      4.06 o 
   0   1   9       23.71       26.57      2.75 o 
   1   1   9        6.78        5.23      1.95 o 
   2   1   9      151.99      142.33      5.80 o 
   3   1   9        3.05       13.16      3.28 o 
   4   1   9       79.43       71.87      5.77 o 
   5   1   9      202.41      201.39     11.59 o 
   6   1   9       13.37       11.15      5.62 o 
  -6   2   9       69.50       59.61     11.10 o 
  -5   2   9       40.33       17.39      7.76 o 
  -4   2   9       53.59       52.17      5.07 o 
  -3   2   9        1.23        4.55      3.33 o 
  -2   2   9     2187.19     2174.12     44.78 o 
  -1   2   9     4108.14     4121.44     81.14 o 
   0   2   9      767.19      771.33     17.42 o 
   1   2   9      150.14      100.72      4.81 o 
   2   2   9     1153.90     1198.96     26.00 o 
   3   2   9        8.00       11.42      2.96 o 
   4   2   9        6.20       10.20      3.55 o 
   5   2   9      345.23      331.65     11.87 o 
   6   2   9        0.90       -0.07      6.11 o 
  -6   3   9       13.80        6.91     10.63 o 
  -5   3   9       15.22       25.66      8.58 o 
  -4   3   9        7.09       10.42      4.49 o 
  -3   3   9      275.46      261.75     10.59 o 
  -2   3   9      478.82      453.14     12.21 o 
  -1   3   9      725.13      707.06     16.62 o 
   0   3   9      273.05      250.74      7.66 o 
   1   3   9       53.63       55.08      4.16 o 
   2   3   9       26.20       37.82      3.40 o 
   3   3   9        0.06        0.11      3.17 o 
   4   3   9        6.62       15.92      3.61 o 
   5   3   9       68.16       89.97     10.71 o 
   6   3   9        3.23        4.11      5.64 o 
  -6   4   9        0.83        7.61      8.65 o 
  -5   4   9       19.09       17.38      8.06 o 
  -4   4   9        1.80        0.97      4.11 o 
  -3   4   9        0.77        4.18      3.73 o 
  -2   4   9        0.07        2.09      3.12 o 
  -1   4   9       71.99       70.37     10.51 o 
   0   4   9       47.60       49.55      3.74 o 
   1   4   9      448.08      504.63     12.64 o 
   2   4   9      232.42      251.63      7.71 o 
   3   4   9      243.33      239.57      8.08 o 
   4   4   9      212.86      200.34     11.22 o 
   5   4   9       29.47       29.87      6.36 o 
   6   4   9        5.22        9.32      5.88 o 
  -5   5   9       26.84       12.92      7.85 o 
  -4   5   9        0.09        5.92      4.78 o 
  -3   5   9       14.94       25.21      5.48 o 
  -2   5   9       13.33       10.15      5.22 o 
  -1   5   9       51.07       48.93      3.89 o 
   0   5   9        7.43        8.60      2.50 o 
   1   5   9      172.21      168.01      6.49 o 
   2   5   9      182.40      190.23     10.97 o 
   3   5   9       69.92       70.55      6.95 o 
   4   5   9       92.01      125.15      9.53 o 
   5   5   9      332.86      336.56     14.97 o 
   6   5   9        3.09        1.76      6.74 o 
  -5   6   9       31.35       43.91      8.07 o 
  -4   6   9       89.31      109.32     10.06 o 
  -3   6   9        1.87        8.12      4.57 o 
  -2   6   9        3.39       13.41      5.95 o 
  -1   6   9       86.41       74.96      4.86 o 
   0   6   9       72.08       73.12      5.03 o 
   1   6   9        5.79       23.36      3.88 o 
   2   6   9        1.82        7.86      3.97 o 
   3   6   9       16.50       20.46      5.15 o 
   4   6   9       57.78       63.27      9.36 o 
   5   6   9       10.38       24.46      6.27 o 
   6   6   9       21.05       18.77      7.14 o 
  -4   7   9        1.80        2.40      5.23 o 
  -3   7   9       42.12       37.31      6.55 o 
  -2   7   9      109.12      104.10     11.05 o 
  -1   7   9       43.10       52.57      6.53 o 
   0   7   9      129.36      121.97      6.73 o 
   1   7   9        9.08        8.67      2.94 o 
   2   7   9        7.62        6.68      4.01 o 
   3   7   9        9.43       11.88      4.85 o 
   4   7   9       52.33       55.90      9.99 o 
   5   7   9       12.04       19.01      6.20 o 
   6   7   9       78.48       80.26     14.25 o 
  -4   8   9        0.00        8.14      5.72 o 
  -3   8   9       65.57       63.98     14.20 o 
  -2   8   9      319.57      365.39     20.22 o 
  -1   8   9      112.72      107.81      9.13 o 
   0   8   9       19.80       27.95      5.42 o 
   1   8   9       83.60       87.73      7.62 o 
   2   8   9      292.12      291.03     13.01 o 
   3   8   9        0.65        8.31      4.92 o 
   4   8   9       81.16       69.12      8.10 o 
   5   8   9       28.91       32.84      7.19 o 
   6   8   9       34.73       54.14      8.59 o 
  -3   9   9        0.07       -1.68      6.73 o 
  -2   9   9        8.77       11.43      8.07 o 
  -1   9   9       44.57       42.38      6.65 o 
   0   9   9        0.34        0.27      5.69 o 
   1   9   9       68.41       80.52      7.71 o 
   2   9   9      593.05      575.70     24.84 o 
   3   9   9       37.82       41.70      6.81 o 
   4   9   9       36.39       30.95      8.27 o 
   5   9   9       16.87       19.35      9.41 o 
  -2  10   9        4.31       -4.75      4.75 o 
  -1  10   9        3.71        9.14      5.55 o 
   0  10   9        3.68        9.19      7.75 o 
   1  10   9        0.00       -4.10      5.06 o 
   2  10   9       61.86       67.73      9.90 o 
   3  10   9       29.93       25.31      6.30 o 
   4  10   9        1.16        9.57      5.56 o 
   5  10   9        0.06       -5.15      5.15 o 
  -1  11   9        0.72        4.01      6.87 o 
   0  11   9       32.61       46.78     10.35 o 
   1  11   9       24.97       14.41     13.49 o 
   2  11   9       71.92       69.16     12.93 o 
   3  11   9       10.30       20.31      6.57 o 
   4  11   9       44.47       64.95      9.12 o 
   0  12   9       21.15       46.35     10.43 o 
   1  12   9       21.12       36.72      9.71 o 
   2  12   9       13.74       16.43      8.30 o 
  -2 -10  10        0.12       11.96     10.52 o 
  -1 -10  10       86.49      103.21     12.50 o 
   0 -10  10       43.61       49.91      9.76 o 
  -4  -9  10       82.16       79.10     14.86 o 
  -3  -9  10        9.71        0.68      4.00 o 
  -2  -9  10        8.55       12.35      5.48 o 
  -1  -9  10       33.80       46.02      7.22 o 
   0  -9  10        2.77        3.01      5.93 o 
   1  -9  10        0.00        7.28      6.80 o 
  -5  -8  10        6.94       -3.18      6.96 o 
  -4  -8  10        8.65       17.81      6.27 o 
  -3  -8  10        4.94        7.46      5.04 o 
  -2  -8  10       53.39       46.21      7.03 o 
  -1  -8  10      116.67      110.05      7.78 o 
   0  -8  10       14.59       27.68      5.93 o 
   1  -8  10       16.75       26.88      7.62 o 
   2  -8  10       25.53       50.29      9.68 o 
  -5  -7  10        3.25        7.54      7.14 o 
  -4  -7  10      234.27      200.05     13.04 o 
  -3  -7  10      117.22      119.64     18.63 o 
  -2  -7  10      104.99      115.66     15.91 o 
  -1  -7  10      308.88      282.03     14.07 o 
   0  -7  10      125.61       86.40     16.49 o 
   1  -7  10        4.52       15.04      6.67 o 
   2  -7  10        4.53        6.43      5.82 o 
   3  -7  10       58.84       87.43     12.20 o 
  -6  -6  10      151.98      168.34     34.43 o 
  -5  -6  10        9.15        0.79      5.11 o 
  -4  -6  10      366.12      377.53     16.89 o 
  -3  -6  10      138.52      146.52     11.43 o 
  -2  -6  10        0.84        7.65      3.48 o 
  -1  -6  10       49.22       51.47      6.16 o 
   0  -6  10      689.57      675.80     21.54 o 
   1  -6  10       15.83        9.30      4.69 o 
   2  -6  10       30.65       26.27      5.65 o 
   3  -6  10       75.80       65.60     21.20 o 
   4  -6  10       14.67       14.55      7.11 o 
  -6  -5  10        8.13       20.19      6.73 o 
  -5  -5  10      131.27      107.08     10.00 o 
  -4  -5  10        1.96        2.14      4.40 o 
  -3  -5  10       47.39       40.38      6.16 o 
  -2  -5  10       70.42       64.59      5.16 o 
  -1  -5  10        7.59        6.71      4.21 o 
   0  -5  10      346.40      320.65     10.55 o 
   1  -5  10      310.92      287.35     18.58 o 
   2  -5  10        3.57       -0.02      3.89 o 
   3  -5  10       92.93       90.77      8.71 o 
   4  -5  10       43.85       36.99      8.69 o 
  -6  -4  10       43.90       31.37      7.52 o 
  -5  -4  10       29.66       32.41      6.62 o 
  -4  -4  10      255.96      268.43     12.79 o 
  -3  -4  10        0.00        7.31      4.33 o 
  -2  -4  10        2.29        2.08      2.62 o 
  -1  -4  10       79.20      100.33      9.95 o 
   0  -4  10        9.17        3.74      2.73 o 
   1  -4  10        7.07        5.24      3.71 o 
   2  -4  10      128.16      136.80     11.56 o 
   3  -4  10      244.43      181.96     11.57 o 
   4  -4  10       53.15       49.54      9.22 o 
   5  -4  10        3.06       14.66      9.74 o 
  -6  -3  10       46.06       47.93      7.62 o 
  -5  -3  10        0.70       -0.48      4.56 o 
  -4  -3  10       23.73       22.74      5.46 o 
  -3  -3  10      501.57      491.45     16.90 o 
  -2  -3  10      242.75      221.81     16.14 o 
  -1  -3  10        3.94       10.07      2.79 o 
   0  -3  10      147.60      127.40      7.06 o 
   1  -3  10       82.23       74.42      4.81 o 
   2  -3  10      222.15      208.90     11.11 o 
   3  -3  10        4.49        3.82      4.23 o 
   4  -3  10      270.55      231.82     13.10 o 
   5  -3  10        1.39        3.20      4.40 o 
  -6  -2  10       60.82       57.42      8.00 o 
  -5  -2  10       88.95       93.10     11.70 o 
  -4  -2  10      308.71      317.41     15.89 o 
  -3  -2  10       89.85      126.68     12.36 o 
  -2  -2  10        4.63        3.20      3.13 o 
  -1  -2  10       45.79       53.17      3.88 o 
   0  -2  10      158.86      162.74      6.38 o 
   1  -2  10       26.48        7.68      3.22 o 
   2  -2  10     1036.86     1057.61     28.92 o 
   3  -2  10      274.36      302.81     30.48 o 
   4  -2  10       50.76       67.35      7.66 o 
   5  -2  10        5.51        9.54      6.42 o 
   6  -2  10        1.34       13.31      7.43 o 
  -6  -1  10        5.04        2.45      5.31 o 
  -5  -1  10      101.15       75.70     14.72 o 
  -4  -1  10      205.62      228.82     14.17 o 
  -3  -1  10      218.21      244.61     10.84 o 
  -2  -1  10     1055.42     1041.09     27.79 o 
  -1  -1  10       45.13       36.03      3.22 o 
   0  -1  10        0.20       -0.47      1.87 o 
   1  -1  10      986.80      961.71     67.97 o 
   2  -1  10       95.88      120.56      8.67 o 
   3  -1  10        0.46       -0.39      3.54 o 
   4  -1  10      465.93      451.49     33.38 o 
   5  -1  10        0.00        6.21      4.94 o 
   6  -1  10        0.36        4.05      5.85 o 
  -6   0  10        0.13       -1.33      4.64 o 
  -5   0  10        1.62       -2.41      4.43 o 
  -4   0  10      276.29      261.30     12.42 o 
  -3   0  10      154.49      157.32      9.68 o 
  -2   0  10       51.24       68.30      6.86 o 
  -1   0  10       11.89       20.06      3.65 o 
   0   0  10        1.84        1.38      1.86 o 
   1   0  10      113.94      121.83     17.38 o 
   2   0  10       37.39       47.49      5.06 o 
   3   0  10      109.02       91.55      5.44 o 
   4   0  10     1446.89     1420.17     38.15 o 
   5   0  10      108.66       88.10     12.04 o 
   6   0  10       40.75       45.45      7.44 o 
  -6   1  10        1.53       -6.49      6.49 o 
  -5   1  10        2.05        6.89      4.92 o 
  -4   1  10        2.67        3.65      4.08 o 
  -3   1  10      165.15      187.27      7.34 o 
  -2   1  10       44.31       61.74      4.27 o 
  -1   1  10        6.67       18.78      2.77 o 
   0   1  10        9.16       10.98      2.34 o 
   1   1  10      145.81      125.02      5.72 o 
   2   1  10      293.74      274.09      8.37 o 
   3   1  10      334.06      351.21     14.16 o 
   4   1  10       15.54        6.45      3.74 o 
   5   1  10      165.60      170.81     11.32 o 
   6   1  10       23.00       22.04      6.28 o 
  -6   2  10       21.11       38.08     10.06 o 
  -5   2  10       46.84       31.52      8.64 o 
  -4   2  10      126.55      129.05      9.29 o 
  -3   2  10        1.32       -2.51      2.84 o 
  -2   2  10     3323.92     3311.42     66.67 o 
  -1   2  10      152.04      208.12      7.19 o 
   0   2  10      281.70      266.20      8.10 o 
   1   2  10        8.88        6.52      2.43 o 
   2   2  10      231.12      231.72      7.67 o 
   3   2  10       20.22       33.04      3.79 o 
   4   2  10      236.10      236.67      9.61 o 
   5   2  10        7.68        4.10      4.11 o 
   6   2  10       48.08       56.45     10.28 o 
  -6   3  10       15.56       23.59      9.21 o 
  -5   3  10       47.11       42.06      9.19 o 
  -4   3  10       31.05       29.54      6.37 o 
  -3   3  10       66.66       86.18      7.36 o 
  -2   3  10        0.07       27.94      3.62 o 
  -1   3  10     5953.67     6077.69    118.87 o 
   0   3  10      196.75      187.35      6.71 o 
   1   3  10       32.50       36.69      3.74 o 
   2   3  10      240.81      283.80      8.71 o 
   3   3  10      103.91      110.41      5.92 o 
   4   3  10        1.58        5.10      3.35 o 
   5   3  10      273.83      274.58     13.60 o 
   6   3  10       86.73      101.77     12.52 o 
  -5   4  10        9.61       17.26     10.02 o 
  -4   4  10      168.78      164.11     17.59 o 
  -3   4  10       32.71       27.89      7.11 o 
  -2   4  10       66.65       84.99     16.46 o 
  -1   4  10      367.15      295.97      9.09 o 
   0   4  10      715.15      727.61     19.78 o 
   1   4  10       85.55       85.67      4.79 o 
   2   4  10      483.08      449.43     11.86 o 
   3   4  10       17.65       32.60      4.32 o 
   4   4  10       73.54       78.67      7.84 o 
   5   4  10       19.33       30.75      6.55 o 
   6   4  10      107.19      126.96     11.19 o 
  -5   5  10      107.50      104.56     13.52 o 
  -4   5  10      103.90      120.60     10.04 o 
  -3   5  10       35.67       24.34     10.59 o 
  -2   5  10       45.45       44.58      5.77 o 
  -1   5  10      245.84      221.21      7.93 o 
   0   5  10      117.72      127.98      6.24 o 
   1   5  10      122.39      108.24      5.49 o 
   2   5  10      965.02      947.92     32.17 o 
   3   5  10      148.80      141.52      9.44 o 
   4   5  10      279.92      277.17     16.61 o 
   5   5  10      616.35      626.10     21.91 o 
   6   5  10       39.05       39.75      7.74 o 
  -5   6  10        0.48       -1.08      7.51 o 
  -4   6  10      184.33      165.04     12.03 o 
  -3   6  10       39.61       51.48      8.70 o 
  -2   6  10       19.80       19.84      5.17 o 
  -1   6  10      612.06      530.93     16.26 o 
   0   6  10        7.22        7.02      2.97 o 
   1   6  10      157.06      162.26      7.01 o 
   2   6  10       22.58        9.57      4.10 o 
   3   6  10        3.45        3.87      5.42 o 
   4   6  10      402.29      390.38     19.84 o 
   5   6  10        1.76       -2.73      4.85 o 
   6   6  10       79.31       99.76     11.15 o 
  -4   7  10        5.26       10.75      5.68 o 
  -3   7  10       31.81       18.47      7.60 o 
  -2   7  10      433.20      418.88     16.38 o 
  -1   7  10       59.79       69.92      7.18 o 
   0   7  10        5.64        9.52      3.28 o 
   1   7  10       50.04       61.22      4.99 o 
   2   7  10       63.40       49.42      6.48 o 
   3   7  10      486.19      423.33     43.57 o 
   4   7  10      184.80      175.94     11.87 o 
   5   7  10      233.76      226.96     14.47 o 
   6   7  10        0.17        6.75      9.48 o 
  -4   8  10       42.99       42.29      9.79 o 
  -3   8  10        1.82        5.43      6.67 o 
  -2   8  10       68.06       74.11     15.53 o 
  -1   8  10      817.84      881.19     26.89 o 
   0   8  10        3.71       10.31      4.94 o 
   1   8  10        8.89       13.76      4.50 o 
   2   8  10       88.48       71.92      7.46 o 
   3   8  10       56.25       57.96      7.37 o 
   4   8  10        0.59        3.60      5.00 o 
   5   8  10       48.03       48.75      8.95 o 
   6   8  10        2.29       -0.95      5.81 o 
  -3   9  10       10.40       16.11      6.28 o 
  -2   9  10       38.00       48.44      7.58 o 
  -1   9  10      239.90      232.40     21.12 o 
   0   9  10      143.72      153.05     13.94 o 
   1   9  10      182.66      184.94     10.87 o 
   2   9  10        0.02       22.58      5.63 o 
   3   9  10       71.74       75.38      8.48 o 
   4   9  10       49.19       27.54      7.22 o 
   5   9  10        0.21        3.54      4.62 o 
  -2  10  10        1.51        6.84      6.03 o 
  -1  10  10       10.71        8.30      5.77 o 
   0  10  10       12.44       17.04      7.55 o 
   1  10  10       27.04       14.39      9.63 o 
   2  10  10       44.71       61.45      7.68 o 
   3  10  10        0.17        9.97      5.41 o 
   4  10  10        8.02       10.56      6.07 o 
   5  10  10        0.00       -5.62      5.95 o 
  -1  11  10        8.06        6.76      7.34 o 
   0  11  10       20.48       19.94      8.05 o 
   1  11  10        1.83        9.49      7.22 o 
   2  11  10       21.58       10.11      7.31 o 
   3  11  10       12.43       20.05      6.46 o 
   4  11  10       27.23       33.44      7.72 o 
   1  12  10        1.60       13.05      8.02 o 
   2  12  10        2.43       -0.58      6.71 o 
  -3  -9  11       14.34        9.14      4.87 o 
  -2  -9  11       15.19       13.71      6.99 o 
  -1  -9  11       29.08       50.21      7.43 o 
   0  -9  11       15.66       16.84      7.12 o 
   1  -9  11       18.94       14.21      8.06 o 
  -4  -8  11       75.76       57.63      8.18 o 
  -3  -8  11       56.20       56.30      7.49 o 
  -2  -8  11       70.21      106.98     19.48 o 
  -1  -8  11       18.99       25.22      5.79 o 
   0  -8  11        0.02       -0.78      3.56 o 
   1  -8  11        0.19       -3.51      5.07 o 
   2  -8  11        8.17       13.90     11.28 o 
  -5  -7  11        0.04        1.11      5.50 o 
  -4  -7  11       30.28       26.87      6.59 o 
  -3  -7  11       42.71       35.22      6.93 o 
  -2  -7  11       44.78       33.03      5.75 o 
  -1  -7  11        0.77        3.10      3.58 o 
   0  -7  11       73.92       76.96      8.05 o 
   1  -7  11        0.00       -3.38      6.97 o 
   2  -7  11       12.19       17.42      7.06 o 
   3  -7  11        0.05       -3.91      5.83 o 
  -5  -6  11        2.64        2.04      5.25 o 
  -4  -6  11       31.77       34.00      6.56 o 
  -3  -6  11       19.99       26.71      5.82 o 
  -2  -6  11        7.77       15.92      5.06 o 
  -1  -6  11      473.91      488.18     19.69 o 
   0  -6  11      238.07      246.46     23.88 o 
   1  -6  11       44.82       48.57      6.59 o 
   2  -6  11       36.64       42.58      6.80 o 
   3  -6  11        4.26        6.24      6.13 o 
   4  -6  11        0.00        4.22      6.20 o 
  -6  -5  11        2.17       -5.14      5.14 o 
  -5  -5  11       37.52       37.45      6.83 o 
  -4  -5  11       73.54       70.92      7.97 o 
  -3  -5  11      194.94      200.33     11.90 o 
  -2  -5  11       43.85       59.62      5.16 o 
  -1  -5  11        5.71        3.89      3.09 o 
   0  -5  11       26.73       28.21      4.74 o 
   1  -5  11       25.04       42.43      6.14 o 
   2  -5  11      449.42      426.46     16.75 o 
   3  -5  11        2.61        1.12      4.40 o 
   4  -5  11       43.42       48.00      9.56 o 
  -6  -4  11      256.25      247.89     19.22 o 
  -5  -4  11        2.45        1.94      4.83 o 
  -4  -4  11        0.30        6.51      4.68 o 
  -3  -4  11        6.88       11.01      4.56 o 
  -2  -4  11       37.63       42.89      4.59 o 
  -1  -4  11       36.31       36.91      4.09 o 
   0  -4  11      255.21      243.55      8.65 o 
   1  -4  11        0.24        1.89      3.80 o 
   2  -4  11     1147.20     1073.25     43.10 o 
   3  -4  11      192.65      161.32     11.25 o 
   4  -4  11        1.67       -4.98      4.98 o 
   5  -4  11        0.09        5.57      6.24 o 
  -6  -3  11      145.81      147.80     12.02 o 
  -5  -3  11      132.14      123.10     11.73 o 
  -4  -3  11      444.49      432.70     20.87 o 
  -3  -3  11        5.71       -0.57      2.88 o 
  -2  -3  11      214.41      224.43      7.70 o 
  -1  -3  11      154.24      139.38      9.05 o 
   0  -3  11      111.67       90.67      6.08 o 
   1  -3  11       41.86       55.65      9.34 o 
   2  -3  11        6.78       15.60      7.19 o 
   3  -3  11      367.27      377.62     15.37 o 
   4  -3  11       68.56       49.46      7.20 o 
   5  -3  11       31.45        4.39      5.46 o 
  -6  -2  11      159.72      156.73     12.25 o 
  -5  -2  11       54.02       56.20      9.17 o 
  -4  -2  11      242.08      240.35     15.29 o 
  -3  -2  11        5.30       -0.28      3.63 o 
  -2  -2  11      140.05      146.71      8.89 o 
  -1  -2  11      210.70      205.50      7.31 o 
   0  -2  11       17.52       33.21      4.96 o 
   1  -2  11      151.54      168.11      8.97 o 
   2  -2  11        1.93        4.59      3.77 o 
   3  -2  11       26.92       10.92      6.94 o 
   4  -2  11      153.45      159.12     17.20 o 
   5  -2  11       10.33       11.07      5.57 o 
  -6  -1  11      109.43       96.65     10.12 o 
  -5  -1  11      174.49      180.02     15.02 o 
  -4  -1  11      469.30      417.59     24.33 o 
  -3  -1  11       92.07       82.49      7.25 o 
  -2  -1  11      216.48      217.64     11.83 o 
  -1  -1  11       25.74       61.53      4.20 o 
   0  -1  11      792.33      828.93     18.99 o 
   1  -1  11      144.06      129.60      7.86 o 
   2  -1  11        5.97        5.84      3.63 o 
   3  -1  11        8.09        1.49      4.07 o 
   4  -1  11        0.43        2.04      4.45 o 
   5  -1  11       17.37       12.63      6.84 o 
   6  -1  11        4.26        8.98      5.95 o 
  -6   0  11        1.74       -0.74      6.55 o 
  -5   0  11       87.11       78.96      8.25 o 
  -4   0  11       25.75       23.71      9.42 o 
  -3   0  11       31.23       26.48      4.82 o 
  -2   0  11      125.01      108.78      5.11 o 
  -1   0  11     1304.58     1335.34     28.66 o 
   0   0  11      204.28      246.63      8.90 o 
   1   0  11      814.08      824.56     31.08 o 
   2   0  11        0.29       -1.58      3.70 o 
   3   0  11       76.76       80.62      9.53 o 
   4   0  11      328.98      319.40     20.14 o 
   5   0  11      101.49      101.97      9.32 o 
   6   0  11        0.35        3.79      5.28 o 
  -6   1  11       13.34       13.39      8.16 o 
  -5   1  11       21.83       10.60      5.46 o 
  -4   1  11       29.04       33.85      5.86 o 
  -3   1  11        7.97       21.37      3.17 o 
  -2   1  11      244.01      262.17      8.38 o 
  -1   1  11        1.42        3.28      2.40 o 
   0   1  11        1.78       13.55      2.59 o 
   1   1  11        0.17       -1.58      1.58 o 
   2   1  11      255.73      253.60      8.10 o 
   3   1  11       70.47       90.88      5.69 o 
   4   1  11       92.28      104.58     14.06 o 
   5   1  11      376.76      392.55     16.02 o 
   6   1  11        2.12        2.68      6.94 o 
  -6   2  11        8.99        0.56      7.46 o 
  -5   2  11       73.83       64.19     10.89 o 
  -4   2  11       41.41       53.96      6.65 o 
  -3   2  11        1.62        3.19      2.68 o 
  -2   2  11     2565.36     2522.28     51.89 o 
  -1   2  11      228.06      245.87      8.02 o 
   0   2  11      424.54      451.33     11.83 o 
   1   2  11      920.40      769.43     46.20 o 
   2   2  11      594.12      560.65     14.18 o 
   3   2  11      363.91      310.89      9.98 o 
   4   2  11      867.86      873.39     21.88 o 
   5   2  11       55.84       65.19      7.45 o 
   6   2  11        3.87       11.51      8.10 o 
  -6   3  11       13.14        9.95     12.64 o 
  -5   3  11        0.23        2.78      6.77 o 
  -4   3  11        0.18        6.76      6.55 o 
  -3   3  11       92.05      125.91      6.77 o 
  -2   3  11      248.07      256.79      8.72 o 
  -1   3  11     1126.81     1125.34     25.06 o 
   0   3  11       68.08       52.85      4.08 o 
   1   3  11      508.09      519.15     14.95 o 
   2   3  11      341.63      355.24     10.39 o 
   3   3  11        0.02        6.01      3.33 o 
   4   3  11       75.71       72.73      6.57 o 
   5   3  11        0.68       -2.20      4.63 o 
   6   3  11       22.66       14.54      7.96 o 
  -5   4  11        1.09        0.54      6.90 o 
  -4   4  11        3.22        0.73      5.92 o 
  -3   4  11      299.02      247.87     11.79 o 
  -2   4  11      325.31      362.76     12.39 o 
  -1   4  11      813.22      793.87     18.94 o 
   0   4  11       38.21       61.06      7.22 o 
   1   4  11      290.09      272.93      8.58 o 
   2   4  11     1085.90     1104.01     24.85 o 
   3   4  11       29.52       35.86      3.99 o 
   4   4  11       15.60       56.33     30.42 o 
   5   4  11        3.08       -1.51      4.96 o 
   6   4  11      162.08      167.04     22.02 o 
  -5   5  11       43.00       52.25     10.64 o 
  -4   5  11        0.85       -5.78      5.78 o 
  -3   5  11        2.42       -2.50      4.14 o 
  -2   5  11      129.52      149.93      9.55 o 
  -1   5  11       68.53       78.73      5.25 o 
   0   5  11       73.17       41.56      4.03 o 
   1   5  11       44.98       50.21      4.12 o 
   2   5  11      599.19      548.19     15.74 o 
   3   5  11      156.82      169.06     10.34 o 
   4   5  11       79.68       68.15     10.46 o 
   5   5  11      282.17      290.24     14.51 o 
   6   5  11       11.24       16.33      6.56 o 
  -5   6  11        6.80       -1.57      9.22 o 
  -4   6  11        1.21        1.45      7.11 o 
  -3   6  11        4.53       10.42      4.85 o 
  -2   6  11      562.23      540.66     20.37 o 
  -1   6  11       57.06       67.92      5.09 o 
   0   6  11        9.53        7.88      3.05 o 
   1   6  11        0.97        3.19      2.68 o 
   2   6  11       43.58       38.89      8.98 o 
   3   6  11       15.82       24.35      5.36 o 
   4   6  11      148.38      148.65     13.73 o 
   5   6  11      111.13      108.43     10.09 o 
   6   6  11        9.75       15.38      6.58 o 
  -4   7  11      101.71      129.33     18.40 o 
  -3   7  11       10.71        6.48      4.98 o 
  -2   7  11        7.90       13.47      5.30 o 
  -1   7  11        0.27       13.70      4.88 o 
   0   7  11        7.57        6.08      3.21 o 
   1   7  11        0.30        2.57      2.94 o 
   2   7  11       14.58       10.69      4.65 o 
   3   7  11       25.89       16.12      7.36 o 
   4   7  11        0.24        2.94      4.90 o 
   5   7  11       62.00       51.82      8.06 o 
   6   7  11        7.31       13.41      6.67 o 
  -4   8  11        1.77        3.24      7.17 o 
  -3   8  11       21.50       28.17      6.37 o 
  -2   8  11        4.83        9.25      4.89 o 
  -1   8  11       17.67       25.53      5.83 o 
   0   8  11      176.61      202.51     12.13 o 
   1   8  11        1.28        0.04      4.02 o 
   2   8  11      203.89      205.75     11.65 o 
   3   8  11        5.35       -1.69      4.41 o 
   4   8  11       21.19       31.49      6.38 o 
   5   8  11        0.32       -4.72      5.16 o 
  -3   9  11       53.09       67.56      8.89 o 
  -2   9  11        5.05       16.54      5.67 o 
  -1   9  11      203.74      186.12     12.33 o 
   0   9  11       17.15       38.50      8.53 o 
   1   9  11        6.54        8.42      4.60 o 
   2   9  11      290.78      240.77     13.41 o 
   3   9  11      376.34      353.81     15.85 o 
   4   9  11      110.11       86.02     20.25 o 
   5   9  11       12.62       15.14      6.54 o 
  -2  10  11        3.77       10.85      6.03 o 
  -1  10  11       15.69       13.17      6.52 o 
   0  10  11        7.62        9.98      6.93 o 
   1  10  11       11.22        4.48      6.52 o 
   2  10  11      168.74      177.74     12.12 o 
   3  10  11        3.24       11.92      5.48 o 
   4  10  11        4.30        5.64      5.67 o 
  -1  11  11        0.82       -5.59      9.87 o 
   0  11  11       78.67       61.09     11.04 o 
   1  11  11        5.10        4.49      7.17 o 
   2  11  11        2.06        0.35      7.68 o 
   3  11  11       99.74      110.15     10.68 o 
   4  11  11       95.46       82.35      9.87 o 
   1  12  11       23.50       15.44      8.29 o 
   2  12  11        1.63        5.58      7.44 o 
  -3  -9  12        0.02        2.23      5.19 o 
  -2  -9  12       22.83       19.75      8.07 o 
  -1  -9  12        8.44        8.14      7.27 o 
   0  -9  12        5.61       10.52      9.74 o 
  -4  -8  12       12.04       21.16      6.54 o 
  -3  -8  12        0.44       -2.48      5.96 o 
  -2  -8  12        0.14       -2.05      6.52 o 
  -1  -8  12       63.34       94.94      9.21 o 
   0  -8  12        1.14        4.14      5.00 o 
   1  -8  12        3.54       -4.60      5.33 o 
   2  -8  12        5.73        2.47      6.24 o 
  -5  -7  12       23.62       16.70      9.43 o 
  -4  -7  12       41.06       45.63      7.63 o 
  -3  -7  12       88.18       89.08     12.22 o 
  -2  -7  12        3.12        1.59      5.50 o 
  -1  -7  12        4.53        3.68      4.27 o 
   0  -7  12        1.18        4.08      4.54 o 
   1  -7  12       31.67       44.34      8.50 o 
   2  -7  12        0.01       -1.97      9.45 o 
   3  -7  12        4.07        9.42      6.81 o 
  -5  -6  12        1.44       -5.00      5.00 o 
  -4  -6  12       87.15       79.17      9.94 o 
  -3  -6  12       52.89       54.53      7.22 o 
  -2  -6  12       73.62       66.89      8.83 o 
  -1  -6  12       90.24       91.66      9.50 o 
   0  -6  12      371.93      380.08     17.62 o 
   1  -6  12       16.39       13.39      5.07 o 
   2  -6  12        0.70        6.14      4.67 o 
   3  -6  12        0.01        3.04      5.63 o 
  -5  -5  12      148.39      146.82     11.68 o 
  -4  -5  12        7.12       12.30      6.90 o 
  -3  -5  12        0.68        5.05      4.37 o 
  -2  -5  12        8.65        2.78      3.97 o 
  -1  -5  12      427.85      420.82     12.95 o 
   0  -5  12      378.62      362.97     14.52 o 
   1  -5  12      376.57      380.02     15.35 o 
   2  -5  12       11.83       10.70      5.97 o 
   3  -5  12       13.68       19.78      6.84 o 
   4  -5  12        0.09        2.42      6.17 o 
  -6  -4  12        5.83       11.51      8.36 o 
  -5  -4  12       56.61       57.12      7.99 o 
  -4  -4  12      421.85      438.42     21.37 o 
  -3  -4  12       98.87       96.44      8.41 o 
  -2  -4  12       44.56       52.20      7.39 o 
  -1  -4  12      180.29      177.99      8.06 o 
   0  -4  12      529.30      535.66     18.71 o 
   1  -4  12       18.02       16.70      4.74 o 
   2  -4  12      717.17      701.74     27.71 o 
   3  -4  12        1.53        4.99      4.63 o 
   4  -4  12        1.12       -3.67      5.67 o 
   5  -4  12       30.10        7.97      7.17 o 
  -6  -3  12        2.66        6.69      9.49 o 
  -5  -3  12       11.72        7.51      5.40 o 
  -4  -3  12      173.98      167.78     12.07 o 
  -3  -3  12      509.00      537.31     40.53 o 
  -2  -3  12       15.50       15.47      2.91 o 
  -1  -3  12       22.66       28.15      7.25 o 
   0  -3  12        6.48        6.88      4.04 o 
   1  -3  12       87.47       65.46      6.68 o 
   2  -3  12      155.48      165.74     10.72 o 
   3  -3  12      433.41      514.06     22.33 o 
   4  -3  12       61.89       63.36      7.90 o 
   5  -3  12        0.02        8.40      6.84 o 
  -6  -2  12        7.63        3.69      5.62 o 
  -5  -2  12       37.70       28.39      6.30 o 
  -4  -2  12       32.92       44.15     12.48 o 
  -3  -2  12      442.86      457.40     16.56 o 
  -2  -2  12        1.08        0.89      2.11 o 
  -1  -2  12       16.34       30.44      3.56 o 
   0  -2  12       95.06       86.38      5.03 o 
   1  -2  12       72.09       55.66      5.91 o 
   2  -2  12       13.98       25.96      5.10 o 
   3  -2  12       33.55       63.58      9.10 o 
   4  -2  12        0.69        0.10      4.44 o 
   5  -2  12        2.81        4.48      5.21 o 
  -6  -1  12       18.07       12.91      6.01 o 
  -5  -1  12       12.50       13.82      5.28 o 
  -4  -1  12      412.85      380.30     15.33 o 
  -3  -1  12        5.79        8.33      4.37 o 
  -2  -1  12      105.20      126.73      5.81 o 
  -1  -1  12       89.10       90.85      5.76 o 
   0  -1  12       13.35       26.00      6.82 o 
   1  -1  12      170.72      187.59      9.05 o 
   2  -1  12       13.55       17.78      4.63 o 
   3  -1  12        1.43        0.95      4.12 o 
   4  -1  12        3.92        6.99      4.60 o 
   5  -1  12        0.57        0.91      4.76 o 
   6  -1  12       18.99       21.49      6.68 o 
  -6   0  12        8.82       21.96     12.21 o 
  -5   0  12      185.82      196.79     16.51 o 
  -4   0  12      243.63      247.75     12.71 o 
  -3   0  12       54.36       51.94      7.99 o 
  -2   0  12        0.41        3.77      2.15 o 
  -1   0  12      713.13      820.14     19.16 o 
   0   0  12       10.77       17.52      2.76 o 
   1   0  12      187.55      207.87     13.21 o 
   2   0  12        2.13        7.56      3.65 o 
   3   0  12       57.92       68.29     14.31 o 
   4   0  12       64.15       67.44     10.15 o 
   5   0  12       29.82       26.68      6.86 o 
   6   0  12        5.25        8.85      5.81 o 
  -6   1  12        2.60       -0.30      7.02 o 
  -5   1  12       18.55       23.37      7.07 o 
  -4   1  12      247.22      267.18     12.79 o 
  -3   1  12       13.35       27.27      3.92 o 
  -2   1  12       22.78       29.14      3.38 o 
  -1   1  12       38.65       37.01      3.70 o 
   0   1  12       62.86       73.36      4.65 o 
   1   1  12       16.64       18.73      2.63 o 
   2   1  12      299.54      250.86      8.10 o 
   3   1  12      396.04      375.94     13.24 o 
   4   1  12      101.05      113.35      9.08 o 
   5   1  12       12.28       16.12      5.62 o 
   6   1  12       59.82       66.07     11.41 o 
  -6   2  12        0.45       -0.88      7.71 o 
  -5   2  12       94.23      103.69     16.10 o 
  -4   2  12       71.39       84.49     11.15 o 
  -3   2  12       51.36       72.86      5.34 o 
  -2   2  12     1122.10     1133.25     25.68 o 
  -1   2  12      153.00      174.26      6.97 o 
   0   2  12      154.61      148.90      6.28 o 
   1   2  12      258.38      266.76      9.56 o 
   2   2  12      216.83      223.85      9.07 o 
   3   2  12      127.49      124.07      6.55 o 
   4   2  12      542.15      612.22     16.99 o 
   5   2  12       10.55       13.58      5.13 o 
   6   2  12       41.84       28.93     12.02 o 
  -6   3  12       49.29       39.74     10.82 o 
  -5   3  12      162.72      159.69     18.69 o 
  -4   3  12       41.90       30.65      8.37 o 
  -3   3  12        0.01       -0.35      2.81 o 
  -2   3  12      188.37      191.14      7.93 o 
  -1   3  12      649.60      641.27     16.11 o 
   0   3  12      288.77      249.18      8.41 o 
   1   3  12      135.01      132.90     13.14 o 
   2   3  12      167.09      179.43      8.96 o 
   3   3  12       52.35       57.35      6.11 o 
   4   3  12      319.18      307.85     11.21 o 
   5   3  12       39.15       41.50      8.79 o 
   6   3  12       98.33      101.58     12.84 o 
  -5   4  12       22.09        9.66      7.88 o 
  -4   4  12      361.64      315.62     15.22 o 
  -3   4  12        0.71        3.66      4.30 o 
  -2   4  12      169.92      169.10      7.63 o 
  -1   4  12      152.78      161.33      7.16 o 
   0   4  12       35.74       42.83      4.13 o 
   1   4  12       82.51       65.29      4.58 o 
   2   4  12        1.31        1.95      2.46 o 
   3   4  12      118.38      125.70      7.46 o 
   4   4  12      131.86      133.61     22.29 o 
   5   4  12        0.13       -4.72      4.72 o 
   6   4  12       10.47        8.79      7.69 o 
  -5   5  12        1.93        1.80      7.84 o 
  -4   5  12       42.60       38.93      6.67 o 
  -3   5  12       14.72       15.94      4.93 o 
  -2   5  12       59.41       68.30      6.91 o 
  -1   5  12      643.17      633.30     16.36 o 
   0   5  12        0.81        1.25      2.29 o 
   1   5  12       13.34       25.03      3.40 o 
   2   5  12      243.54      259.80     12.44 o 
   3   5  12       19.64       15.74      4.98 o 
   4   5  12      289.29      281.38     19.96 o 
   5   5  12        4.27        8.35      5.52 o 
   6   5  12      140.27      153.61     15.42 o 
  -5   6  12       10.44       -0.07      7.02 o 
  -4   6  12        0.00        3.74      5.55 o 
  -3   6  12        0.16        1.07      4.40 o 
  -2   6  12        8.37        7.16      4.78 o 
  -1   6  12       24.48       27.47      4.04 o 
   0   6  12        6.66        8.12      3.28 o 
   1   6  12      102.25      116.95      6.95 o 
   2   6  12      292.17      260.52     11.71 o 
   3   6  12       60.25       68.74      7.38 o 
   4   6  12       58.45       59.27      9.35 o 
   5   6  12      149.76      146.42     11.57 o 
   6   6  12       57.84       45.43      8.51 o 
  -4   7  12       29.62       46.35      7.91 o 
  -3   7  12        0.68        5.48      5.13 o 
  -2   7  12      267.51      234.99     12.89 o 
  -1   7  12      132.45      134.43     11.95 o 
   0   7  12       59.25       63.32      5.45 o 
   1   7  12      103.77       94.92      7.93 o 
   2   7  12        4.65       -1.48     11.49 o 
   3   7  12      429.82      417.96     21.77 o 
   4   7  12      284.15      283.73     17.05 o 
   5   7  12      201.09      204.07     13.71 o 
   6   7  12       94.01      107.62     11.22 o 
  -4   8  12       20.56       10.70      6.47 o 
  -3   8  12        4.46        1.26      5.66 o 
  -2   8  12       64.05       87.89      9.03 o 
  -1   8  12      311.55      316.79     14.19 o 
   0   8  12        0.19       -2.06      4.05 o 
   1   8  12        1.31       -2.79      3.84 o 
   2   8  12       31.14       32.89      8.41 o 
   3   8  12        6.54        0.08      4.74 o 
   4   8  12       54.53       46.71      7.49 o 
   5   8  12       41.25       17.68     13.74 o 
  -3   9  12       11.31       14.38      6.23 o 
  -2   9  12        2.47        0.14      4.07 o 
  -1   9  12        4.24       18.25      5.83 o 
   0   9  12      211.28      161.37     16.17 o 
   1   9  12      155.05      170.06     14.50 o 
   2   9  12      213.15      212.97     24.22 o 
   3   9  12       43.11       54.33      7.74 o 
   4   9  12       18.71       18.08      5.35 o 
   5   9  12       24.99       22.46      8.72 o 
  -2  10  12        0.64        6.48      5.61 o 
  -1  10  12        3.04        7.62      6.70 o 
   0  10  12       13.44        5.72      6.88 o 
   1  10  12       61.00       43.14      9.57 o 
   2  10  12      139.35      151.95     12.43 o 
   3  10  12      154.32      153.15     11.76 o 
   4  10  12        6.80        6.37      6.01 o 
  -1  11  12        0.10       -6.16      6.16 o 
   0  11  12        1.14        7.22      9.30 o 
   1  11  12        3.95        3.77      6.89 o 
   2  11  12       12.41        9.19      7.32 o 
   3  11  12        0.02        8.75      5.94 o 
  -2  -9  13        9.51       10.23      7.52 o 
  -1  -9  13       18.83       11.55     10.45 o 
   0  -9  13       11.94        4.86      7.30 o 
  -4  -8  13        1.05        0.81      5.52 o 
  -3  -8  13       46.31       41.74      7.40 o 
  -2  -8  13        0.22        2.83      6.28 o 
  -1  -8  13        7.90        8.65      6.85 o 
   0  -8  13        0.80       -3.83      4.70 o 
   1  -8  13       32.39       28.54     10.44 o 
  -4  -7  13        2.72        0.05      7.37 o 
  -3  -7  13        3.08       -0.58      4.76 o 
  -2  -7  13        1.05        3.35      5.68 o 
  -1  -7  13       56.41       66.27      9.28 o 
   0  -7  13        3.74        6.71      4.98 o 
   1  -7  13        9.42        8.35      5.22 o 
   2  -7  13        1.94        0.54      5.38 o 
  -5  -6  13       11.37       18.06      6.65 o 
  -4  -6  13       73.59       74.09      8.71 o 
  -3  -6  13       18.72       30.43      6.49 o 
  -2  -6  13      104.77      108.05     12.83 o 
  -1  -6  13      154.93      155.05     13.40 o 
   0  -6  13        0.97       -3.95      3.95 o 
   1  -6  13        3.51       -1.79      6.20 o 
   2  -6  13        0.42        3.40      6.65 o 
   3  -6  13        2.05        6.38      6.18 o 
  -5  -5  13       51.02       43.07      7.65 o 
  -4  -5  13       13.36       15.99      5.68 o 
  -3  -5  13        1.02        4.55      4.67 o 
  -2  -5  13       49.49       16.71     20.62 o 
  -1  -5  13       34.10       29.43      4.70 o 
   0  -5  13      487.31      497.53     17.92 o 
   1  -5  13        5.84        2.28      4.28 o 
   2  -5  13       23.18       24.03     15.77 o 
   3  -5  13       16.69       14.38      5.77 o 
   4  -5  13        2.84        0.32      6.42 o 
  -6  -4  13        5.11        0.49      5.56 o 
  -5  -4  13        4.66       10.80      5.90 o 
  -4  -4  13       49.01       62.08     10.16 o 
  -3  -4  13        4.59        3.89      3.71 o 
  -2  -4  13        6.60        1.19      4.75 o 
  -1  -4  13       22.94       28.84      4.19 o 
   0  -4  13      131.64      118.62     11.84 o 
   1  -4  13      173.84      193.12     11.74 o 
   2  -4  13      608.52      594.56     20.81 o 
   3  -4  13       78.06       88.23      8.73 o 
   4  -4  13        7.81        6.69      6.64 o 
  -6  -3  13       19.40       15.03      8.40 o 
  -5  -3  13        0.93        8.15      5.39 o 
  -4  -3  13      131.65      126.01     14.19 o 
  -3  -3  13      159.93      169.54     10.97 o 
  -2  -3  13      134.47      128.24     10.93 o 
  -1  -3  13        1.10        3.63      2.92 o 
   0  -3  13       10.04       26.69      3.73 o 
   1  -3  13      169.84      182.58     10.89 o 
   2  -3  13        9.09       18.11      5.35 o 
   3  -3  13      685.98      671.53     29.61 o 
   4  -3  13       46.46       50.83      7.45 o 
   5  -3  13        0.04       -1.15      6.25 o 
  -6  -2  13       24.12       23.56      6.95 o 
  -5  -2  13       76.75       56.72     15.11 o 
  -4  -2  13       50.88       51.29      7.21 o 
  -3  -2  13      892.02      913.95     54.57 o 
  -2  -2  13       33.64       33.26      5.31 o 
  -1  -2  13      445.10      421.18     12.07 o 
   0  -2  13      208.09      207.11      7.74 o 
   1  -2  13       35.49       24.69      4.91 o 
   2  -2  13        1.79       19.02      5.03 o 
   3  -2  13       11.32       31.68      7.35 o 
   4  -2  13        0.24       -0.60      4.41 o 
   5  -2  13       38.38       35.04      7.11 o 
  -6  -1  13       76.68       73.15     11.49 o 
  -5  -1  13       17.68       18.38      5.82 o 
  -4  -1  13      663.80      629.97     24.63 o 
  -3  -1  13      107.48      120.55      9.09 o 
  -2  -1  13       15.27       19.21      3.37 o 
  -1  -1  13       13.51       17.79      3.70 o 
   0  -1  13      287.97      255.06      8.49 o 
   1  -1  13       16.51       14.29      4.03 o 
   2  -1  13       38.01       44.08      6.33 o 
   3  -1  13       27.84       36.78      7.69 o 
   4  -1  13        0.83       -4.00      4.00 o 
   5  -1  13        8.62        2.67      4.97 o 
  -6   0  13        0.00        5.88      7.67 o 
  -5   0  13       27.78       18.96      5.87 o 
  -4   0  13       73.89       76.31      7.96 o 
  -3   0  13        9.40       12.58      5.82 o 
  -2   0  13      113.38      114.95      6.68 o 
  -1   0  13      970.07      915.40     21.24 o 
   0   0  13      109.08      146.64      6.57 o 
   1   0  13      111.41      124.13      9.29 o 
   2   0  13      313.20      252.38     11.40 o 
   3   0  13        8.27        3.23      5.32 o 
   4   0  13       27.11       36.11      6.43 o 
   5   0  13        0.35        5.49      6.78 o 
   6   0  13       14.65       17.97      6.47 o 
  -6   1  13        0.73        6.31      7.45 o 
  -5   1  13       33.08       40.65     10.67 o 
  -4   1  13        2.96       -1.54     12.91 o 
  -3   1  13       96.95      101.03      8.61 o 
  -2   1  13       77.35      100.98      5.81 o 
  -1   1  13      180.30      206.80      7.58 o 
   0   1  13     1514.98     1459.35     31.47 o 
   1   1  13       63.16       73.34      6.13 o 
   2   1  13       20.69       25.98      4.55 o 
   3   1  13      627.17      644.82     28.07 o 
   4   1  13        1.44        4.54      4.56 o 
   5   1  13       39.73       17.73      7.76 o 
   6   1  13       12.06       11.10     14.71 o 
  -6   2  13        0.04       -4.90      7.12 o 
  -5   2  13        1.35       -4.54      6.62 o 
  -4   2  13        0.07        4.69      4.62 o 
  -3   2  13       72.14       82.93      7.82 o 
  -2   2  13        0.02       -0.48      2.59 o 
  -1   2  13      388.72      376.21     12.78 o 
   0   2  13       45.49       44.26      5.31 o 
   1   2  13       56.33       57.07      5.24 o 
   2   2  13        8.76       10.70      2.92 o 
   3   2  13       67.22       85.11      6.90 o 
   4   2  13      352.65      375.26     15.14 o 
   5   2  13        1.13        3.52      9.02 o 
   6   2  13       96.99       75.67     11.62 o 
  -5   3  13       13.42       19.00      8.61 o 
  -4   3  13        7.04       11.87      6.96 o 
  -3   3  13        5.65        8.63      3.52 o 
  -2   3  13        1.33        7.08      2.98 o 
  -1   3  13       99.86       91.86      5.67 o 
   0   3  13       15.60       16.06      3.19 o 
   1   3  13        6.63        7.37      2.61 o 
   2   3  13      314.87      352.43     11.81 o 
   3   3  13      319.27      288.81     21.15 o 
   4   3  13       33.50       39.47      5.00 o 
   5   3  13      171.05      172.52     31.78 o 
   6   3  13        0.20       -1.87      6.90 o 
  -5   4  13       13.32       10.19     12.82 o 
  -4   4  13       97.69       82.64     11.52 o 
  -3   4  13        2.30       17.18      4.93 o 
  -2   4  13      156.73      144.90      7.56 o 
  -1   4  13      160.00      181.54      7.63 o 
   0   4  13      104.83      116.53      9.77 o 
   1   4  13       95.46       88.90      5.48 o 
   2   4  13        0.09       -1.66      2.61 o 
   3   4  13        7.99        6.78      3.18 o 
   4   4  13       79.70       74.60      7.78 o 
   5   4  13      105.93      111.75     12.89 o 
   6   4  13       37.62       46.01     10.00 o 
  -5   5  13        1.85        3.66      7.67 o 
  -4   5  13       39.08       35.53      6.47 o 
  -3   5  13       65.77       60.79      7.39 o 
  -2   5  13       53.98       47.64      6.20 o 
  -1   5  13       52.11       53.20      4.88 o 
   0   5  13       34.67       30.29      3.98 o 
   1   5  13      236.72      232.34      8.51 o 
   2   5  13       20.25       14.79      3.62 o 
   3   5  13       32.11       28.25      5.66 o 
   4   5  13      120.40      131.21     10.09 o 
   5   5  13        0.29        9.06      5.85 o 
   6   5  13        9.71       13.65      8.37 o 
  -5   6  13        6.63      -10.23     10.23 o 
  -4   6  13        4.81       14.59      6.03 o 
  -3   6  13        1.47        1.13      4.45 o 
  -2   6  13      185.22      216.36     11.82 o 
  -1   6  13      518.12      509.71     14.50 o 
   0   6  13       47.33       55.19      5.30 o 
   1   6  13       84.26       79.03      5.65 o 
   2   6  13        2.85        8.31      4.32 o 
   3   6  13       10.78       11.66      4.90 o 
   4   6  13       97.31       79.51     22.18 o 
   5   6  13       18.49       20.96      6.50 o 
   6   6  13        8.98        3.87      7.44 o 
  -4   7  13        0.00        5.54      5.59 o 
  -3   7  13        8.50        0.55      4.82 o 
  -2   7  13        0.72       -4.00      4.00 o 
  -1   7  13      437.76      404.58     15.75 o 
   0   7  13       61.97       71.60      5.84 o 
   1   7  13        2.64       11.37      5.60 o 
   2   7  13       14.80       12.74      4.70 o 
   3   7  13        5.50        3.57      5.20 o 
   4   7  13       14.80       15.85      5.83 o 
   5   7  13        0.52        3.49      5.60 o 
  -3   8  13        2.92        5.26      5.64 o 
  -2   8  13        3.51        1.34      6.09 o 
  -1   8  13       12.97        4.58      4.63 o 
   0   8  13        0.08       -4.04      4.04 o 
   1   8  13       16.38       12.95      4.99 o 
   2   8  13       21.72       22.40      6.59 o 
   3   8  13       18.65        4.00      6.19 o 
   4   8  13       12.81        9.51      5.62 o 
   5   8  13       13.49       18.90      6.57 o 
  -3   9  13       38.52       28.30      7.39 o 
  -2   9  13        1.62       -3.42      5.08 o 
  -1   9  13       62.30       88.64      9.21 o 
   0   9  13       38.35       52.40      9.37 o 
   1   9  13        3.66        7.81      4.82 o 
   2   9  13        3.93       -0.63      4.37 o 
   3   9  13       13.17       10.32      5.76 o 
   4   9  13        4.80        2.73      4.60 o 
   5   9  13        4.18        6.14      6.28 o 
  -2  10  13        0.03        8.53      8.26 o 
  -1  10  13       12.87        4.75      6.53 o 
   0  10  13        0.01       15.01      7.05 o 
   1  10  13      137.53      139.74     14.48 o 
   2  10  13       46.08       57.33      7.78 o 
   3  10  13        0.19        1.53      5.19 o 
   4  10  13        3.12        9.18      5.88 o 
  -1  11  13        4.53        2.64      6.78 o 
   0  11  13        0.62       -5.99      6.46 o 
   1  11  13      127.35       96.68     13.81 o 
   2  11  13       46.20       61.02     10.79 o 
   3  11  13      128.26      128.20     13.51 o 
  -3  -8  14       15.87       19.02      7.60 o 
  -2  -8  14        0.02        7.29      9.75 o 
  -1  -8  14       40.73       47.32      9.42 o 
   0  -8  14        3.79        0.45      5.31 o 
   1  -8  14        2.47       -7.52      7.52 o 
  -4  -7  14        1.22        0.46      5.43 o 
  -3  -7  14       25.73       22.09      6.40 o 
  -2  -7  14       54.67       62.65     10.13 o 
  -1  -7  14        4.76        2.07      7.67 o 
   0  -7  14      200.55      201.90     23.80 o 
   1  -7  14        7.52        7.30      5.43 o 
   2  -7  14        0.28        3.94      4.66 o 
  -5  -6  14       11.64       11.60      6.43 o 
  -4  -6  14        1.21        3.13      5.47 o 
  -3  -6  14        3.03        7.57      5.00 o 
  -2  -6  14      105.66      131.82     13.71 o 
  -1  -6  14       13.18       10.58      4.84 o 
   0  -6  14       12.14        5.96      4.69 o 
   1  -6  14        2.81        5.73      5.71 o 
   2  -6  14      147.06      137.41     14.08 o 
   3  -6  14       26.38       13.11      8.85 o 
  -5  -5  14      130.77      156.09     12.60 o 
  -4  -5  14       11.51       16.00      8.55 o 
  -3  -5  14        5.60        4.45      4.72 o 
  -2  -5  14       14.18       12.65      4.79 o 
  -1  -5  14      225.07      262.98     15.82 o 
   0  -5  14      267.25      280.52     13.51 o 
   1  -5  14       24.93       29.66      6.02 o 
   2  -5  14        2.58       -2.68      7.18 o 
   3  -5  14       30.29       31.99      6.96 o 
   4  -5  14        0.42       -3.01      6.28 o 
  -5  -4  14        7.20        5.86      5.71 o 
  -4  -4  14      266.21      266.97     15.30 o 
  -3  -4  14        0.73        1.84      3.57 o 
  -2  -4  14       66.92       77.79     10.81 o 
  -1  -4  14      242.56      264.53      9.79 o 
   0  -4  14        0.44       -2.10      3.80 o 
   1  -4  14       63.78       60.78      7.34 o 
   2  -4  14        0.03        0.30      7.06 o 
   3  -4  14       30.24       32.58      6.68 o 
   4  -4  14        0.10       -0.21      6.14 o 
  -6  -3  14       34.76       23.83      7.27 o 
  -5  -3  14       18.85        9.05      6.73 o 
  -4  -3  14       95.59       85.30     11.18 o 
  -3  -3  14      235.55      230.74     17.55 o 
  -2  -3  14        3.78        5.61      4.32 o 
  -1  -3  14       84.81       89.52      9.07 o 
   0  -3  14      226.10      190.42     11.05 o 
   1  -3  14        2.00        2.17      4.14 o 
   2  -3  14        3.99       11.76      5.03 o 
   3  -3  14       65.19       80.82      8.82 o 
   4  -3  14       12.65       11.27      4.71 o 
   5  -3  14        1.00        5.56      7.12 o 
  -6  -2  14       65.93       62.90      8.65 o 
  -5  -2  14        0.00       -3.62      3.84 o 
  -4  -2  14       57.91       67.43      8.08 o 
  -3  -2  14       12.22       20.06      8.39 o 
  -2  -2  14        0.37       -1.72      3.72 o 
  -1  -2  14        0.74        5.95      3.06 o 
   0  -2  14       71.56       67.44      4.87 o 
   1  -2  14      315.28      334.06     14.21 o 
   2  -2  14       14.85       25.63      5.54 o 
   3  -2  14      105.76       87.97     10.47 o 
   4  -2  14        3.03        6.41      5.06 o 
   5  -2  14       15.32       14.50      7.33 o 
  -6  -1  14       10.60        5.50      6.34 o 
  -5  -1  14        7.83       31.39      6.64 o 
  -4  -1  14        4.05       -3.46      4.30 o 
  -3  -1  14       32.85       32.24      9.44 o 
  -2  -1  14        8.12       20.55      4.81 o 
  -1  -1  14       79.85       96.17      5.83 o 
   0  -1  14       21.95       20.95      3.38 o 
   1  -1  14       41.57       33.81      5.09 o 
   2  -1  14       18.25       15.57      4.92 o 
   3  -1  14       13.34        5.82      5.90 o 
   4  -1  14       15.11        9.29      5.21 o 
   5  -1  14        5.23        5.90      5.56 o 
  -6   0  14        5.34       18.02      8.80 o 
  -5   0  14        0.43        5.49      5.22 o 
  -4   0  14       19.12        8.41      7.71 o 
  -3   0  14        0.01       -3.04      6.45 o 
  -2   0  14       83.30       95.12      8.50 o 
  -1   0  14        0.49       12.68      2.99 o 
   0   0  14      509.71      471.35     12.79 o 
   1   0  14      144.19      136.86      9.12 o 
   2   0  14       13.28       17.69      4.79 o 
   3   0  14      284.65      225.81     16.01 o 
   4   0  14       87.71       70.02      7.86 o 
   5   0  14       83.75       93.82     10.62 o 
  -6   1  14        2.05       -8.29     14.54 o 
  -5   1  14       33.83       20.40      8.67 o 
  -4   1  14       13.17        8.11      6.51 o 
  -3   1  14       96.16       81.59      7.62 o 
  -2   1  14        0.16        7.51      2.90 o 
  -1   1  14      100.86       72.81      5.12 o 
   0   1  14       58.23       55.69      4.53 o 
   1   1  14      144.33      139.48      6.32 o 
   2   1  14       13.62       17.73      4.43 o 
   3   1  14      268.23      243.86     21.61 o 
   4   1  14      153.97      150.82     10.65 o 
   5   1  14       12.62        7.04      5.23 o 
   6   1  14        3.15       -5.00      6.87 o 
  -5   2  14       36.30       20.12      8.51 o 
  -4   2  14      131.09      135.78     10.25 o 
  -3   2  14        2.02        3.56      4.32 o 
  -2   2  14      196.46      166.68      8.48 o 
  -1   2  14      241.14      235.70      8.54 o 
   0   2  14      111.10      122.74      7.31 o 
   1   2  14        4.62        5.88      2.70 o 
   2   2  14      264.42      276.79      9.25 o 
   3   2  14       54.89       55.34      8.01 o 
   4   2  14       73.75       52.84      8.80 o 
   5   2  14        2.08        7.73      7.07 o 
   6   2  14       34.27       53.73     10.62 o 
  -5   3  14        0.00        3.49      7.11 o 
  -4   3  14        1.27       12.62      7.19 o 
  -3   3  14      536.70      533.89     15.31 o 
  -2   3  14      144.53      163.04      8.54 o 
  -1   3  14      247.49      243.61     10.57 o 
   0   3  14        1.30        5.43      2.82 o 
   1   3  14      203.60      196.18      8.76 o 
   2   3  14        1.73        9.01      3.28 o 
   3   3  14      344.77      382.52     18.98 o 
   4   3  14      116.53      118.46     12.62 o 
   5   3  14       27.25       22.34      8.29 o 
   6   3  14      119.70      130.38     14.70 o 
  -5   4  14        0.03        6.70      7.79 o 
  -4   4  14        1.24        3.53      6.72 o 
  -3   4  14       19.65       14.17      4.74 o 
  -2   4  14      413.83      406.33     12.61 o 
  -1   4  14      212.43      181.91      8.09 o 
   0   4  14        2.60        5.82      3.06 o 
   1   4  14       48.02       52.36      4.72 o 
   2   4  14        1.57        5.93      2.95 o 
   3   4  14        8.93        6.27      4.50 o 
   4   4  14       82.66      107.32     17.37 o 
   5   4  14       24.25       28.08      8.49 o 
   6   4  14      104.78      120.38     14.42 o 
  -5   5  14       15.90        8.28     16.84 o 
  -4   5  14       11.98       11.49     14.48 o 
  -3   5  14      131.95      161.03     11.68 o 
  -2   5  14        1.40        5.14      4.12 o 
  -1   5  14      129.50      124.01      8.36 o 
   0   5  14      183.14      165.03     10.78 o 
   1   5  14        1.18        7.35      3.09 o 
   2   5  14       19.64       13.30      4.02 o 
   3   5  14       43.71       56.27      7.37 o 
   4   5  14        1.43       -3.97      4.46 o 
   5   5  14      272.31      284.56     20.63 o 
   6   5  14        0.63        2.83      7.59 o 
  -4   6  14        0.03        0.85      8.19 o 
  -3   6  14        5.32       -0.96      4.51 o 
  -2   6  14        8.87        1.59      4.31 o 
  -1   6  14      268.77      239.10      9.75 o 
   0   6  14      268.08      272.81     11.37 o 
   1   6  14        2.82        3.49      3.20 o 
   2   6  14       44.69       44.77      6.23 o 
   3   6  14       14.65       23.34      5.68 o 
   4   6  14      148.28      154.12     11.34 o 
   5   6  14        2.98       10.85      6.04 o 
   6   6  14       23.53       11.18      8.63 o 
  -4   7  14        0.20       -5.14      5.14 o 
  -3   7  14        0.26        6.71      5.38 o 
  -2   7  14       17.48       33.66      6.31 o 
  -1   7  14      168.66      137.52     12.74 o 
   0   7  14      284.02      276.25     10.41 o 
   1   7  14        8.34        5.05      4.45 o 
   2   7  14       70.24       69.07      9.31 o 
   3   7  14      156.17      135.90     12.85 o 
   4   7  14       65.55       63.34     10.89 o 
   5   7  14       46.75       37.59      7.58 o 
  -3   8  14        7.96        3.78     11.69 o 
  -2   8  14        0.93       -2.55      4.82 o 
  -1   8  14       25.84       21.57     10.08 o 
   0   8  14      207.80      198.76     11.52 o 
   1   8  14       22.64       17.31      5.25 o 
   2   8  14       80.12       92.31      8.77 o 
   3   8  14      105.97       90.88     17.05 o 
   4   8  14       50.39       38.69      7.29 o 
   5   8  14        0.06        5.54      6.05 o 
  -3   9  14        0.62       -2.11      5.54 o 
  -2   9  14        0.89        1.11      5.54 o 
  -1   9  14       11.82        9.64      5.43 o 
   0   9  14        0.35        4.46      8.93 o 
   1   9  14        1.42        2.60      4.31 o 
   2   9  14       68.35       86.83     14.23 o 
   3   9  14        8.10        9.33      5.55 o 
   4   9  14       24.67       21.81      6.04 o 
   5   9  14        1.56        2.90      7.57 o 
  -2  10  14        0.28       -7.08      7.48 o 
  -1  10  14        5.45        6.33      7.02 o 
   0  10  14       37.63       29.47      8.90 o 
   1  10  14       74.25       74.57     11.51 o 
   2  10  14        0.35        4.62      6.02 o 
   3  10  14       12.35       18.70      8.45 o 
   4  10  14       37.56       54.68     14.32 o 
  -1  11  14        3.37        2.57      8.28 o 
   0  11  14       10.12        9.15      7.41 o 
   1  11  14        5.72       17.05      7.98 o 
   2  11  14       22.53        4.14      7.38 o 
   3  11  14        4.04        5.17      6.95 o 
  -3  -8  15       94.93       92.49     17.64 o 
  -2  -8  15        4.50       -1.55      9.04 o 
  -1  -8  15       41.06        5.24     10.83 o 
   0  -8  15       16.70       17.92      6.51 o 
  -4  -7  15       15.31        0.89      5.68 o 
  -3  -7  15       16.72       42.26      8.92 o 
  -2  -7  15        0.27        1.90     10.77 o 
  -1  -7  15        5.89        5.84     13.76 o 
   0  -7  15       47.58       50.48      7.92 o 
   1  -7  15       46.07       55.08      8.34 o 
   2  -7  15        7.03       -1.92      5.84 o 
  -4  -6  15      150.26      143.75     12.00 o 
  -3  -6  15       24.11       43.80      9.68 o 
  -2  -6  15      146.01       87.53     56.08 o 
  -1  -6  15      180.26      139.72     30.74 o 
   0  -6  15       30.49       30.70      6.32 o 
   1  -6  15        0.22        3.24      5.30 o 
   2  -6  15      236.27      260.28     19.17 o 
   3  -6  15       72.32       73.80     21.82 o 
  -5  -5  15        9.91        5.06      5.96 o 
  -4  -5  15       44.20       28.77     10.37 o 
  -3  -5  15       56.76       43.41     10.36 o 
  -2  -5  15        5.38       10.14      4.94 o 
  -1  -5  15      720.94      762.04     25.61 o 
   0  -5  15       82.96       72.18     11.06 o 
   1  -5  15        2.74        1.44      4.55 o 
   2  -5  15       27.64       25.60      5.91 o 
   3  -5  15      233.06      194.78     13.53 o 
  -5  -4  15        5.42       -2.39      5.55 o 
  -4  -4  15        0.00        3.67      5.09 o 
  -3  -4  15      150.91      143.16     12.99 o 
  -2  -4  15      175.73      181.09     11.48 o 
  -1  -4  15      140.72      173.16     10.73 o 
   0  -4  15       10.70       10.27      4.88 o 
   1  -4  15       22.70       23.08      5.52 o 
   2  -4  15      216.38      217.30     16.67 o 
   3  -4  15       72.19       52.56      7.88 o 
   4  -4  15       54.91       62.49     11.07 o 
  -5  -3  15       33.60       38.08      7.14 o 
  -4  -3  15       77.20       78.36      8.72 o 
  -3  -3  15       26.49       25.07      7.43 o 
  -2  -3  15        3.89        2.99      4.60 o 
  -1  -3  15        4.89        9.05      3.52 o 
   0  -3  15       91.59       83.31      7.80 o 
   1  -3  15       13.66        9.73      4.98 o 
   2  -3  15      311.61      265.93     18.16 o 
   3  -3  15      165.74      151.70     13.82 o 
   4  -3  15       22.98       14.44     11.66 o 
  -5  -2  15        4.87        6.71      7.94 o 
  -4  -2  15      357.38      331.85     15.12 o 
  -3  -2  15        0.00        7.73      6.26 o 
  -2  -2  15       23.43       21.96      5.33 o 
  -1  -2  15      259.02      263.90      9.49 o 
   0  -2  15        1.23       11.28      4.12 o 
   1  -2  15       40.28       47.72      6.30 o 
   2  -2  15        3.77       -0.45      5.40 o 
   3  -2  15      195.68      161.68     29.05 o 
   4  -2  15        0.16        1.83      6.17 o 
   5  -2  15       43.27       64.76      8.98 o 
  -6  -1  15       17.88       20.04      7.27 o 
  -5  -1  15        0.97        3.62      6.43 o 
  -4  -1  15        0.97       -3.18      4.60 o 
  -3  -1  15      211.89      183.67     11.48 o 
  -2  -1  15      115.85      105.48      8.47 o 
  -1  -1  15       17.12       34.80      4.16 o 
   0  -1  15      301.76      326.13     10.28 o 
   1  -1  15       24.65       22.18      4.84 o 
   2  -1  15       10.97       11.19      5.42 o 
   3  -1  15       15.66        8.65      9.37 o 
   4  -1  15        5.06        1.95      4.83 o 
   5  -1  15       34.07       62.34      8.63 o 
  -6   0  15       36.49       44.92     10.34 o 
  -5   0  15       10.21        9.44      5.71 o 
  -4   0  15        0.89        4.52      6.10 o 
  -3   0  15       42.47       45.67      6.63 o 
  -2   0  15        0.00        7.70      2.94 o 
  -1   0  15        0.67        1.25      4.35 o 
   0   0  15      440.85      493.43     13.52 o 
   1   0  15       23.09       44.36      5.72 o 
   2   0  15        0.15        1.72      4.56 o 
   3   0  15       56.30       48.73      6.85 o 
   4   0  15        2.73       -3.14      4.29 o 
   5   0  15        8.83        5.01     11.26 o 
  -5   1  15        9.07        4.35     11.39 o 
  -4   1  15       66.42       74.89      9.50 o 
  -3   1  15        1.56        5.88      4.49 o 
  -2   1  15        3.93        7.02      3.06 o 
  -1   1  15        3.00        7.47      2.97 o 
   0   1  15       51.33       70.59      5.18 o 
   1   1  15      146.90      147.28      6.71 o 
   2   1  15        2.49        5.33      5.54 o 
   3   1  15      275.62      293.03     13.34 o 
   4   1  15       34.16       27.66      6.12 o 
   5   1  15        7.00        4.92      5.26 o 
  -5   2  15       13.41       11.23      7.99 o 
  -4   2  15      106.38      109.46     13.59 o 
  -3   2  15       43.17       32.62      5.84 o 
  -2   2  15      115.56      103.55      6.45 o 
  -1   2  15       30.63       27.88      3.85 o 
   0   2  15       99.96       85.35      6.38 o 
   1   2  15      425.99      389.30     11.55 o 
   2   2  15        1.00        5.17      2.92 o 
   3   2  15        9.08       14.13      4.86 o 
   4   2  15      422.22      405.10     16.35 o 
   5   2  15        2.10       -6.10      6.34 o 
   6   2  15        4.54       -0.62      7.48 o 
  -5   3  15        2.48        3.70      7.44 o 
  -4   3  15        0.37        3.47      6.78 o 
  -3   3  15      183.77      205.97     11.61 o 
  -2   3  15        0.59       20.62      3.89 o 
  -1   3  15      115.44      115.25      6.67 o 
   0   3  15        2.83        9.36      3.25 o 
   1   3  15        3.72        2.57      3.03 o 
   2   3  15        5.13       10.80      3.22 o 
   3   3  15        0.73       26.03      5.15 o 
   4   3  15      106.29       99.03     20.60 o 
   5   3  15        0.17        3.94      7.02 o 
   6   3  15       21.07       26.72      9.32 o 
  -5   4  15        7.81       -6.98     13.68 o 
  -4   4  15       13.55       10.95      7.55 o 
  -3   4  15       57.64       55.73      6.72 o 
  -2   4  15      815.65      855.11     21.48 o 
  -1   4  15       59.15       66.33      5.41 o 
   0   4  15      260.43      270.99     15.57 o 
   1   4  15       31.44       26.02      5.96 o 
   2   4  15       69.19       79.70      5.73 o 
   3   4  15        2.18        5.43      4.37 o 
   4   4  15        4.75        8.74      6.61 o 
   5   4  15        2.96       -0.17      6.59 o 
   6   4  15      240.43      277.95     52.46 o 
  -5   5  15        5.03       15.37     13.43 o 
  -4   5  15       38.13       35.89      9.30 o 
  -3   5  15       66.51       53.05      8.29 o 
  -2   5  15      140.85      142.80      9.84 o 
  -1   5  15        4.01        9.43      3.67 o 
   0   5  15      167.58      158.38      8.12 o 
   1   5  15       23.31       32.70      4.27 o 
   2   5  15       73.05       77.65     12.59 o 
   3   5  15       87.33       83.10      7.98 o 
   4   5  15        0.00        7.64      5.06 o 
   5   5  15       30.64       27.02     19.40 o 
   6   5  15       31.95       76.68     19.14 o 
  -4   6  15       34.89       10.62      8.02 o 
  -3   6  15       25.44       17.10      5.54 o 
  -2   6  15        5.50        1.58      4.99 o 
  -1   6  15      239.84      238.67      9.93 o 
   0   6  15        1.31       -2.90      2.90 o 
   1   6  15      219.04      237.50      9.52 o 
   2   6  15       13.45       11.02      5.69 o 
   3   6  15      204.32      175.22     11.52 o 
   4   6  15      124.73      114.75     10.45 o 
   5   6  15       38.53       44.22     15.06 o 
  -4   7  15        1.09        1.90      7.52 o 
  -3   7  15        8.32       20.18      6.21 o 
  -2   7  15        2.41       -4.03      4.03 o 
  -1   7  15        0.07       -1.18      6.02 o 
   0   7  15      648.87      669.15     35.52 o 
   1   7  15        4.89        3.42      4.50 o 
   2   7  15        0.00        8.15      4.71 o 
   3   7  15        2.47        0.56      3.09 o 
   4   7  15       37.92       40.16      9.93 o 
   5   7  15       22.44       21.33      6.69 o 
  -3   8  15        3.30       -4.83      4.83 o 
  -2   8  15       24.11       11.72      6.03 o 
  -1   8  15        6.36        5.07      4.96 o 
   0   8  15      154.14      139.65     13.45 o 
   1   8  15       41.45       35.80      6.06 o 
   2   8  15        0.92       -1.90      4.28 o 
   3   8  15      367.41      350.90     16.76 o 
   4   8  15        3.73        0.40      5.61 o 
   5   8  15        3.24        8.88      8.58 o 
  -3   9  15        3.73        3.93      9.71 o 
  -2   9  15       32.89       48.98      7.94 o 
  -1   9  15        0.13        2.72      4.93 o 
   0   9  15       20.72       16.45      7.31 o 
   1   9  15       37.77       39.99      6.67 o 
   2   9  15        0.73       -4.45      4.45 o 
   3   9  15        0.82       -1.57      5.07 o 
   4   9  15       31.67       20.12      9.46 o 
  -2  10  15        2.67        2.70      5.80 o 
  -1  10  15       32.43       45.69     10.02 o 
   0  10  15       15.65       15.64      9.58 o 
   1  10  15       87.90      109.60     17.40 o 
   2  10  15       28.44       27.30      6.52 o 
   3  10  15       12.27       32.81     12.81 o 
   4  10  15       11.18       10.09      6.29 o 
   0  11  15       14.49       28.86      9.34 o 
   1  11  15       20.88       11.81      8.22 o 
   2  11  15       25.62       13.47     27.04 o 
   3  11  15        5.96       -0.77      5.80 o 
  -2  -8  16        0.25        1.55      7.17 o 
  -1  -8  16        1.26        2.31      6.90 o 
  -3  -7  16        5.06        6.79      9.56 o 
  -2  -7  16       68.62       99.13     19.04 o 
  -1  -7  16        0.17       -6.06      6.06 o 
   0  -7  16       50.20       37.84      7.32 o 
   1  -7  16       10.58       13.94      6.12 o 
  -4  -6  16        0.33        1.65      7.88 o 
  -3  -6  16        0.13       -2.91      4.78 o 
  -2  -6  16        2.96       -3.32      6.17 o 
  -1  -6  16        8.61       11.87      6.83 o 
   0  -6  16        4.05       -1.14      6.71 o 
   1  -6  16        0.87       -2.09      5.17 o 
   2  -6  16       15.23       18.12     11.33 o 
  -5  -5  16      176.62      184.42     14.91 o 
  -4  -5  16       26.45       36.57      7.48 o 
  -3  -5  16       98.43       39.18      9.95 o 
  -2  -5  16        8.46       12.53      6.99 o 
  -1  -5  16      135.38      147.45     15.41 o 
   0  -5  16      125.64      115.51      9.67 o 
   1  -5  16        0.00       -4.23      4.23 o 
   2  -5  16       18.33       21.17      6.30 o 
   3  -5  16      311.26      309.55     18.07 o 
  -5  -4  16        0.01       -0.09      5.78 o 
  -4  -4  16      140.50      158.11     26.09 o 
  -3  -4  16      172.89      203.54     15.55 o 
  -2  -4  16        0.28        1.38      5.06 o 
  -1  -4  16       88.48      109.48     12.51 o 
   0  -4  16      189.70      193.38     16.96 o 
   1  -4  16        9.50       15.16      5.20 o 
   2  -4  16        0.25        4.88      5.11 o 
   3  -4  16       29.39       43.96      7.51 o 
   4  -4  16       79.28       84.08      9.96 o 
  -5  -3  16       15.31       10.64      5.12 o 
  -4  -3  16       77.05       65.79      8.34 o 
  -3  -3  16      139.26      146.94     15.73 o 
  -2  -3  16      372.25      413.77     20.51 o 
  -1  -3  16      137.45      153.28      8.34 o 
   0  -3  16       10.19        9.91      5.13 o 
   1  -3  16        3.95       -0.86      4.27 o 
   2  -3  16      115.53       69.89      8.18 o 
   3  -3  16        2.81        7.51      8.60 o 
   4  -3  16        3.20        3.52      5.60 o 
  -5  -2  16       82.71       82.44     20.50 o 
  -4  -2  16        7.71       10.93      8.95 o 
  -3  -2  16      682.83      707.18     33.77 o 
  -2  -2  16       31.84       31.34      5.92 o 
  -1  -2  16        4.77        8.59      3.46 o 
   0  -2  16       25.12       28.09      5.30 o 
   1  -2  16      295.78      311.34     19.39 o 
   2  -2  16       62.56       47.35      8.56 o 
   3  -2  16      174.71      145.30     30.56 o 
   4  -2  16        0.00        1.77      5.19 o 
  -5  -1  16       12.48       11.31      9.35 o 
  -4  -1  16       58.59       74.16     10.73 o 
  -3  -1  16      135.35      117.05     19.81 o 
  -2  -1  16       38.52       30.29      6.56 o 
  -1  -1  16        6.02        5.23      3.23 o 
   0  -1  16      205.26      222.58     11.31 o 
   1  -1  16       97.58       79.96      7.56 o 
   2  -1  16       50.12       57.99      8.93 o 
   3  -1  16       32.75       25.30      6.21 o 
   4  -1  16        3.65        3.16      5.11 o 
   5  -1  16        4.69        4.47      5.64 o 
  -5   0  16       22.94       21.27      8.26 o 
  -4   0  16       13.72       10.22      5.08 o 
  -3   0  16      265.97      261.64     12.98 o 
  -2   0  16        6.56        9.79      4.36 o 
  -1   0  16        2.47       14.02      3.53 o 
   0   0  16      176.10      209.26     10.84 o 
   1   0  16       82.77       77.41      7.23 o 
   2   0  16       18.35       18.27      4.97 o 
   3   0  16      143.78      171.09     11.56 o 
   4   0  16       17.05       14.00      9.26 o 
   5   0  16       10.41        5.62      5.58 o 
  -5   1  16        5.65        6.82      5.35 o 
  -4   1  16        3.32        7.19      5.06 o 
  -3   1  16       18.36       12.54      6.61 o 
  -2   1  16        1.47        3.92      4.24 o 
  -1   1  16       24.13       20.34      4.36 o 
   0   1  16        1.30        5.13      3.24 o 
   1   1  16       12.33       12.95      3.16 o 
   2   1  16      321.57      349.43     14.27 o 
   3   1  16      217.37      233.55     12.87 o 
   4   1  16        0.33        4.93      4.75 o 
   5   1  16       78.67       68.16      8.63 o 
  -5   2  16       52.63       44.97      9.92 o 
  -4   2  16       67.92       69.23      8.06 o 
  -3   2  16        3.73        1.07      4.50 o 
  -2   2  16       82.57      101.66      6.60 o 
  -1   2  16        2.89       -1.14      2.94 o 
   0   2  16       20.88       13.02      5.32 o 
   1   2  16       14.90       13.52      3.32 o 
   2   2  16      177.09      207.03     12.39 o 
   3   2  16      189.54      187.87     11.07 o 
   4   2  16      149.52      146.33     10.80 o 
   5   2  16       11.74       20.63     11.24 o 
  -5   3  16        1.12        2.58      8.81 o 
  -4   3  16        0.11       -0.52      6.25 o 
  -3   3  16      905.35      841.32     25.95 o 
  -2   3  16        0.60        1.50      3.29 o 
  -1   3  16       91.59      100.07      6.59 o 
   0   3  16        4.81        2.47      3.06 o 
   1   3  16       54.58       43.59      5.42 o 
   2   3  16       89.23       98.95      6.37 o 
   3   3  16      692.12      754.65     23.56 o 
   4   3  16        7.34       16.63      7.67 o 
   5   3  16       20.74       21.85      8.76 o 
  -5   4  16       25.05       32.15     10.13 o 
  -4   4  16       12.90       15.37     16.99 o 
  -3   4  16        3.91       -3.49      5.30 o 
  -2   4  16      841.60      872.77     24.72 o 
  -1   4  16        0.77        5.81      3.38 o 
   0   4  16      559.44      546.43     15.40 o 
   1   4  16      167.15      169.75      9.16 o 
   2   4  16        5.19        5.04      3.66 o 
   3   4  16       47.33       48.92      7.03 o 
   4   4  16      265.23      244.01     18.43 o 
   5   4  16       78.35       84.43     12.28 o 
  -4   5  16       44.58       51.35     16.52 o 
  -3   5  16        6.93        2.32      4.69 o 
  -2   5  16      350.13      370.48     14.75 o 
  -1   5  16     1051.65     1061.68     25.59 o 
   0   5  16       48.53       57.75      5.56 o 
   1   5  16       14.19       24.37      4.17 o 
   2   5  16       10.42       10.67      4.28 o 
   3   5  16       72.71       67.78      8.50 o 
   4   5  16        3.41       -5.70      5.70 o 
   5   5  16       34.90       45.90     10.20 o 
  -4   6  16       11.35        8.12      7.43 o 
  -3   6  16       24.64       11.40      5.18 o 
  -2   6  16       28.88       25.47      5.86 o 
  -1   6  16      175.13      182.17     11.81 o 
   0   6  16      152.73      147.81      8.30 o 
   1   6  16      264.83      274.96     10.31 o 
   2   6  16        2.77       12.75      4.96 o 
   3   6  16      103.12      112.13      9.52 o 
   4   6  16       73.74       75.43      8.60 o 
   5   6  16        7.47        9.05     10.55 o 
  -4   7  16       24.56        8.17      8.13 o 
  -3   7  16       56.57       63.45      8.46 o 
  -2   7  16       31.70       44.10      7.70 o 
  -1   7  16       84.74      109.57     11.63 o 
   0   7  16       21.05       17.56      6.16 o 
   1   7  16        6.81        0.48      4.22 o 
   2   7  16       31.96       51.04     12.16 o 
   3   7  16        0.49        3.37      3.47 o 
   4   7  16       52.48       45.84      7.67 o 
   5   7  16        0.09        3.71     10.25 o 
  -3   8  16        7.14       -3.55      5.37 o 
  -2   8  16        0.09       -1.59      8.80 o 
  -1   8  16        0.37       -4.42      4.42 o 
   0   8  16      107.55       92.02     11.35 o 
   1   8  16        0.08        9.65      4.92 o 
   2   8  16      156.37      141.14     11.00 o 
   3   8  16       14.22       14.18      8.47 o 
   4   8  16       40.03       45.18      7.80 o 
   5   8  16        0.44       -2.64      5.79 o 
  -2   9  16       40.70       27.92      7.12 o 
  -1   9  16       35.51       26.80     22.01 o 
   0   9  16        6.60       10.99      8.96 o 
   1   9  16       35.74       54.24      9.88 o 
   2   9  16       14.34       17.51      5.85 o 
   3   9  16        5.75        6.84      5.96 o 
   4   9  16        0.97        0.26      4.90 o 
  -1  10  16       14.53       24.45      8.73 o 
   0  10  16       32.37       21.33     11.39 o 
   1  10  16        0.39        0.70     12.69 o 
   2  10  16      213.03      207.83     18.35 o 
   3  10  16       47.77       30.63      7.33 o 
   0  11  16        0.29        6.88      9.28 o 
   1  11  16       52.50       63.55     35.02 o 
   2  11  16       10.84       11.50      7.87 o 
  -3  -7  17       27.12       26.82      8.99 o 
  -2  -7  17       10.44        4.82      5.58 o 
  -1  -7  17        0.38        1.41      7.03 o 
   0  -7  17        0.00       -2.46      5.16 o 
   1  -7  17       35.81       39.05      7.48 o 
  -4  -6  17        6.58       -6.47      6.57 o 
  -3  -6  17        1.42       -1.98      5.19 o 
  -2  -6  17        3.00        5.02     12.41 o 
  -1  -6  17        1.70        4.54     13.57 o 
   0  -6  17        0.00       -4.86      4.86 o 
   1  -6  17       29.50       30.78      8.35 o 
   2  -6  17       61.20       60.23     11.10 o 
  -4  -5  17        0.72        3.12      7.20 o 
  -3  -5  17       13.87       21.99      6.45 o 
  -2  -5  17       18.36       14.84      7.28 o 
  -1  -5  17       65.46       81.51     11.41 o 
   0  -5  17       12.52       15.50      5.41 o 
   1  -5  17        3.12       -4.61      4.70 o 
   2  -5  17        6.95        7.57      5.59 o 
   3  -5  17      105.80      102.28     10.44 o 
  -5  -4  17        1.16        2.72      5.93 o 
  -4  -4  17        5.02        5.39      6.66 o 
  -3  -4  17       95.64       96.35      9.57 o 
  -2  -4  17      184.64      211.08     12.98 o 
  -1  -4  17       66.82       83.94     14.67 o 
   0  -4  17       58.90       61.68      9.74 o 
   1  -4  17       32.35       36.66      6.67 o 
   2  -4  17       15.69       17.64      6.18 o 
   3  -4  17        4.28        1.04      5.18 o 
  -5  -3  17      172.24      182.28     24.34 o 
  -4  -3  17       16.39        6.23      6.90 o 
  -3  -3  17       14.51       15.10      5.96 o 
  -2  -3  17      137.47      122.47     14.55 o 
  -1  -3  17      407.06      401.65     20.39 o 
   0  -3  17       86.99       90.86      8.44 o 
   1  -3  17        4.19        4.30      4.84 o 
   2  -3  17       14.96        9.75      5.28 o 
   3  -3  17        0.61       -1.10      6.26 o 
   4  -3  17        1.47        5.93      4.47 o 
  -5  -2  17        6.64        6.73      7.45 o 
  -4  -2  17       39.28       44.86      9.15 o 
  -3  -2  17       53.84       51.27      7.37 o 
  -2  -2  17       10.25       13.97      5.04 o 
  -1  -2  17      101.00      106.37      7.01 o 
   0  -2  17        3.62       -1.76      3.88 o 
   1  -2  17        6.71        1.11      4.49 o 
   2  -2  17        9.61       12.51      5.23 o 
   3  -2  17       78.34       75.61     16.66 o 
   4  -2  17       20.84       35.55      7.33 o 
  -5  -1  17       13.59       10.71      8.18 o 
  -4  -1  17        8.57       15.15      6.20 o 
  -3  -1  17        8.36        8.04      5.94 o 
  -2  -1  17       28.28       41.34      8.14 o 
  -1  -1  17       65.78       72.99      8.85 o 
   0  -1  17      602.63      569.03     22.54 o 
   1  -1  17        0.83       -0.43      5.37 o 
   2  -1  17        0.00       -5.15      5.15 o 
   3  -1  17        1.41        8.26      5.18 o 
   4  -1  17       11.15        1.00      5.14 o 
   5  -1  17        4.49        9.24      6.27 o 
  -5   0  17        0.05        4.82      5.39 o 
  -4   0  17        1.94       -2.57      5.91 o 
  -3   0  17        0.03       -1.39      4.34 o 
  -2   0  17        0.57       -2.91      3.93 o 
  -1   0  17       85.38       75.56      5.87 o 
   0   0  17       18.34       20.89      3.89 o 
   1   0  17       99.28       97.70      8.38 o 
   2   0  17        0.87        6.80      3.14 o 
   3   0  17       98.07       94.58      9.19 o 
   4   0  17       10.92        9.00      5.79 o 
   5   0  17        1.83        3.53      7.50 o 
  -5   1  17        0.49        2.91     11.04 o 
  -4   1  17        0.28       -4.62      4.62 o 
  -3   1  17      115.07      128.33     10.05 o 
  -2   1  17        0.70        6.53      4.65 o 
  -1   1  17      116.91      108.68     10.86 o 
   0   1  17      703.72      661.49     17.34 o 
   1   1  17        3.02        4.99      4.06 o 
   2   1  17       17.29       28.62      5.78 o 
   3   1  17      145.07      156.78     11.15 o 
   4   1  17       10.69        8.74      5.39 o 
   5   1  17        0.79       -6.73      6.73 o 
  -5   2  17        3.76       14.39      8.05 o 
  -4   2  17       47.76       49.20      7.62 o 
  -3   2  17        0.01        0.96      4.66 o 
  -2   2  17      111.51      127.78      7.52 o 
  -1   2  17       10.99        6.76      3.54 o 
   0   2  17       58.55       54.24      5.15 o 
   1   2  17      128.70      128.45      9.08 o 
   2   2  17       33.01       24.81      6.73 o 
   3   2  17       31.42       31.60      6.12 o 
   4   2  17      219.26      233.10     13.20 o 
   5   2  17       46.65       55.43     19.81 o 
  -5   3  17        2.89        9.94      9.46 o 
  -4   3  17       26.02       34.18      8.98 o 
  -3   3  17        0.32       11.38      5.21 o 
  -2   3  17       23.56       25.18      4.47 o 
  -1   3  17        0.26       -1.72      3.13 o 
   0   3  17       23.25       28.39      4.48 o 
   1   3  17       83.99      102.22      6.55 o 
   2   3  17       32.30       31.52      5.58 o 
   3   3  17      468.19      499.68     18.17 o 
   4   3  17       49.70       60.17     10.69 o 
   5   3  17       31.59       33.27      9.85 o 
  -5   4  17        2.62       -1.70      7.91 o 
  -4   4  17        0.17       -2.06      6.66 o 
  -3   4  17      271.46      252.04     17.94 o 
  -2   4  17       69.38       80.96      7.20 o 
  -1   4  17        0.22        4.51      3.76 o 
   0   4  17      244.95      252.01      9.86 o 
   1   4  17       42.32       42.97      4.80 o 
   2   4  17       30.45       29.31      4.46 o 
   3   4  17      150.44      137.85     13.33 o 
   4   4  17        2.15        2.06      6.67 o 
   5   4  17       20.48       31.59      9.75 o 
  -4   5  17        1.63        9.14      7.73 o 
  -3   5  17       29.79       43.43      9.24 o 
  -2   5  17      110.55       99.98      8.70 o 
  -1   5  17        6.15       12.69      4.14 o 
   0   5  17      333.81      316.45     13.27 o 
   1   5  17        8.72        7.99      4.99 o 
   2   5  17       33.70       30.98      5.79 o 
   3   5  17       31.78       21.69      6.72 o 
   4   5  17       52.30       48.16      9.80 o 
   5   5  17      104.90      118.92     14.62 o 
  -4   6  17       11.60        3.88      7.86 o 
  -3   6  17       13.60       11.06      5.65 o 
  -2   6  17       77.35       58.36      8.24 o 
  -1   6  17       30.95       33.46      4.93 o 
   0   6  17      164.54      179.10      9.30 o 
   1   6  17      622.04      659.54     46.33 o 
   2   6  17       37.30       47.71      6.70 o 
   3   6  17       12.99       23.57      5.92 o 
   4   6  17        0.23        6.10     17.64 o 
   5   6  17       92.20       96.45     16.11 o 
  -3   7  17       40.11       56.74     12.36 o 
  -2   7  17        3.59        5.16      5.22 o 
  -1   7  17       10.91       17.65      5.58 o 
   0   7  17       16.56        9.19      4.48 o 
   1   7  17       15.63       18.06      5.51 o 
   2   7  17      112.13      123.88     10.05 o 
   3   7  17        1.66        2.74      4.83 o 
   4   7  17       57.90       44.01      7.78 o 
   5   7  17        6.05       13.54     11.14 o 
  -3   8  17       31.68       33.16      7.20 o 
  -2   8  17       40.99       25.48      7.17 o 
  -1   8  17        0.44       -1.06      5.89 o 
   0   8  17        0.06       -1.70      5.96 o 
   1   8  17        0.51       -2.73      4.35 o 
   2   8  17       27.56       25.11      5.98 o 
   3   8  17       71.49       66.55      8.45 o 
   4   8  17       12.74       25.70      6.94 o 
  -2   9  17       34.55       25.92      9.26 o 
  -1   9  17        1.45       16.63      7.31 o 
   0   9  17        0.00       -3.96      6.22 o 
   1   9  17       19.39       12.26      7.15 o 
   2   9  17        1.68       15.41      6.89 o 
   3   9  17       14.53       19.65      6.65 o 
   4   9  17       37.74       27.53      8.96 o 
  -1  10  17       61.56       13.99     12.32 o 
   0  10  17       45.76       44.46      9.99 o 
   1  10  17        0.08        2.92      7.14 o 
   2  10  17        8.64       15.78      6.08 o 
   3  10  17       21.70       19.22      6.81 o 
   1  11  17       32.02       47.56     10.99 o 
  -2  -7  18        0.00       -6.16      6.57 o 
  -1  -7  18        2.83       -0.10      7.45 o 
   0  -7  18       24.23       17.36      8.37 o 
  -3  -6  18        4.98        0.97      5.50 o 
  -2  -6  18        4.78        6.92      7.50 o 
  -1  -6  18        1.50        1.44      8.46 o 
   0  -6  18       10.13        5.92      5.70 o 
   1  -6  18        3.85       19.44      6.37 o 
  -4  -5  18        9.54        4.72      4.89 o 
  -3  -5  18      268.65      308.26     49.03 o 
  -2  -5  18       10.36        5.54      6.76 o 
  -1  -5  18       46.48       46.52     10.12 o 
   0  -5  18        0.57       19.03      8.66 o 
   1  -5  18       29.16       39.53      7.69 o 
   2  -5  18       32.11       33.54     12.38 o 
  -4  -4  18        1.95        1.48      6.12 o 
  -3  -4  18       39.73       52.42      8.18 o 
  -2  -4  18       92.81       92.17     19.84 o 
  -1  -4  18      133.90      153.01     14.76 o 
   0  -4  18       29.00       38.55      6.73 o 
   1  -4  18        2.16       -1.04      4.89 o 
   2  -4  18        4.79        0.79      5.47 o 
   3  -4  18       22.05       29.55      7.20 o 
  -5  -3  18       12.03        9.12      8.18 o 
  -4  -3  18        7.79        6.74      5.77 o 
  -3  -3  18       69.33       58.39      9.45 o 
  -2  -3  18       89.84       95.03      9.24 o 
  -1  -3  18       35.06       32.12      7.72 o 
   0  -3  18       19.09       19.70      5.64 o 
   1  -3  18       10.94        4.05      4.98 o 
   2  -3  18       19.08       31.22      6.64 o 
   3  -3  18        7.46        4.33      8.26 o 
  -5  -2  18       55.12       49.93     10.24 o 
  -4  -2  18       21.88        5.70      6.74 o 
  -3  -2  18      162.80      166.49     13.15 o 
  -2  -2  18       58.30       87.49      8.68 o 
  -1  -2  18       21.11       25.36      7.27 o 
   0  -2  18       19.86       21.19      6.18 o 
   1  -2  18       40.07       47.47      6.85 o 
   2  -2  18        1.47        1.79      8.44 o 
   3  -2  18       68.58       61.92     22.96 o 
   4  -2  18        0.64       14.54      5.95 o 
  -5  -1  18        3.10        5.08      5.55 o 
  -4  -1  18       38.53       45.22      7.27 o 
  -3  -1  18       30.88       34.30      8.51 o 
  -2  -1  18      167.04      163.56     14.24 o 
  -1  -1  18        5.21        7.01      3.67 o 
   0  -1  18        1.23        7.53      4.37 o 
   1  -1  18       23.83       23.58      5.59 o 
   2  -1  18       30.16       21.79      5.85 o 
   3  -1  18       15.41       11.52      5.72 o 
   4  -1  18        7.97       10.39      5.57 o 
  -5   0  18       32.78       32.43      7.34 o 
  -4   0  18        5.56        8.02      5.36 o 
  -3   0  18        6.78       13.27      9.14 o 
  -2   0  18        1.76       -0.23      3.24 o 
  -1   0  18       26.10       30.81      4.53 o 
   0   0  18       47.19       49.72      8.08 o 
   1   0  18       13.99       15.78      5.18 o 
   2   0  18        0.03       -0.97      3.71 o 
   3   0  18       13.07       10.17      5.38 o 
   4   0  18        0.39        0.27      7.56 o 
   5   0  18       89.25      101.32     10.66 o 
  -5   1  18        5.52       13.36      8.28 o 
  -4   1  18        0.68       -4.52      4.69 o 
  -3   1  18       27.38       20.84      6.07 o 
  -2   1  18       79.34       72.81      7.78 o 
  -1   1  18      221.70      233.89     10.94 o 
   0   1  18       17.56       31.81      4.46 o 
   1   1  18      149.01      145.60     10.00 o 
   2   1  18       23.38       16.18      8.60 o 
   3   1  18       43.31       39.95      6.90 o 
   4   1  18       25.62       30.41      8.29 o 
   5   1  18        4.09        6.82     13.46 o 
  -5   2  18       50.16       31.11     22.72 o 
  -4   2  18       22.32       35.74      6.86 o 
  -3   2  18        2.16       -1.36      6.17 o 
  -2   2  18        5.49       14.76      5.13 o 
  -1   2  18      176.15      176.78      8.74 o 
   0   2  18        1.29        4.47      3.51 o 
   1   2  18       25.91       31.11      5.73 o 
   2   2  18      538.36      546.10     19.14 o 
   3   2  18        0.77       -2.60      6.88 o 
   4   2  18       69.57       73.63     13.88 o 
   5   2  18        0.28        9.36      8.03 o 
  -5   3  18       10.12        5.41      8.01 o 
  -4   3  18       11.29       11.73      7.54 o 
  -3   3  18      260.97      237.39     26.57 o 
  -2   3  18        0.04        0.83      3.58 o 
  -1   3  18       44.11       41.78      5.06 o 
   0   3  18      217.04      257.47     10.11 o 
   1   3  18        0.34       -0.32      3.35 o 
   2   3  18       15.84       17.05      5.11 o 
   3   3  18      379.39      374.37     15.56 o 
   4   3  18        0.00       -1.49      6.97 o 
   5   3  18       25.13       25.39      9.35 o 
  -4   4  18       11.74       14.16      8.29 o 
  -3   4  18        4.87        2.66      6.53 o 
  -2   4  18      345.35      336.93     16.90 o 
  -1   4  18        9.81        6.00      3.79 o 
   0   4  18        9.71        6.48      3.92 o 
   1   4  18       94.02      102.46     12.48 o 
   2   4  18       11.97       19.65      4.22 o 
   3   4  18        2.72       16.15      7.33 o 
   4   4  18      114.66       95.11     12.67 o 
   5   4  18       16.64       20.10     10.59 o 
  -4   5  18        7.70        5.45     12.66 o 
  -3   5  18       43.37       34.19      8.74 o 
  -2   5  18        3.77        0.19      4.81 o 
  -1   5  18       91.98       89.54      6.99 o 
   0   5  18      543.18      553.88     16.23 o 
   1   5  18       19.18        8.46      4.87 o 
   2   5  18       32.15       37.63      6.37 o 
   3   5  18       28.77       24.35      7.79 o 
   4   5  18        0.02        0.52     13.65 o 
   5   5  18       71.97       67.65     15.37 o 
  -4   6  18        4.22        4.89      7.50 o 
  -3   6  18       39.16       24.42      8.50 o 
  -2   6  18       45.98       50.99      7.28 o 
  -1   6  18        1.57        3.23      3.95 o 
   0   6  18      337.33      340.48     12.27 o 
   1   6  18      143.03      148.38     10.49 o 
   2   6  18       30.22       24.45      5.85 o 
   3   6  18      167.63      180.12     12.02 o 
   4   6  18       83.23      103.36     13.05 o 
   5   6  18        6.57        1.33      9.31 o 
  -3   7  18        0.39        1.90      5.66 o 
  -2   7  18       51.68       72.49      8.35 o 
  -1   7  18        3.30        4.51      5.32 o 
   0   7  18       31.74       32.15      5.03 o 
   1   7  18       82.08       61.35      9.48 o 
   2   7  18        3.66       11.38      5.24 o 
   3   7  18        0.21        4.86      4.24 o 
   4   7  18      216.52      178.56     16.60 o 
   5   7  18        0.41        5.11      8.08 o 
  -3   8  18        2.47       11.57      6.46 o 
  -2   8  18        0.02        0.40      7.78 o 
  -1   8  18        0.10        1.07      4.84 o 
   0   8  18       18.92        3.57     10.42 o 
   1   8  18        4.10        1.92      4.63 o 
   2   8  18       83.41       82.42      8.84 o 
   3   8  18      118.46       84.38     22.39 o 
   4   8  18       15.19       18.54     12.39 o 
  -2   9  18        3.56       -1.76      5.83 o 
  -1   9  18        1.14       -6.04      6.04 o 
   0   9  18        4.02       -0.77      6.32 o 
   1   9  18       11.03       12.89      7.03 o 
   2   9  18       23.90       26.41      6.46 o 
   3   9  18       21.22       12.42      6.30 o 
   4   9  18       29.18       16.09      5.94 o 
  -1  10  18       11.37       14.99      7.06 o 
   0  10  18        0.89        5.72      7.41 o 
   1  10  18        0.35        0.54      6.55 o 
   2  10  18       44.06       25.46      6.86 o 
   3  10  18        1.63       -0.46      5.57 o 
  -2  -6  19       16.56       20.41      8.62 o 
  -1  -6  19        4.28       -6.04      8.83 o 
   0  -6  19        0.43        6.85      8.63 o 
   1  -6  19       14.74        2.76      5.68 o 
  -3  -5  19       13.23       12.09      7.57 o 
  -2  -5  19      222.41      171.69     16.28 o 
  -1  -5  19        1.41       -6.03      6.83 o 
   0  -5  19        0.17       -5.52      5.52 o 
   1  -5  19        0.03       -3.26      5.35 o 
   2  -5  19        1.97       11.59      6.40 o 
  -4  -4  19        0.94        5.79      6.01 o 
  -3  -4  19       21.62       16.46      7.86 o 
  -2  -4  19       11.87       18.83     11.41 o 
  -1  -4  19      357.41      333.85     37.62 o 
   0  -4  19       13.41       21.64      6.01 o 
   1  -4  19        0.22        4.61      5.55 o 
   2  -4  19        4.47        4.99      6.97 o 
   3  -4  19        7.80       -1.65      5.44 o 
  -4  -3  19        4.01        7.51      6.27 o 
  -3  -3  19      165.00      153.21     16.72 o 
  -2  -3  19       80.89       81.92     10.94 o 
  -1  -3  19       20.18       26.93      8.01 o 
   0  -3  19      263.29      282.16     18.85 o 
   1  -3  19       21.51        9.14      5.69 o 
   2  -3  19       49.31       43.53      7.65 o 
   3  -3  19        0.40        5.96      7.38 o 
  -4  -2  19       13.51        3.39      3.47 o 
  -3  -2  19       21.58       16.85      6.17 o 
  -2  -2  19       73.63       77.00     13.60 o 
  -1  -2  19       36.94       38.05      8.50 o 
   0  -2  19       37.04       34.44      6.10 o 
   1  -2  19      168.75      173.42     12.00 o 
   2  -2  19       95.37       92.83      9.38 o 
   3  -2  19        0.81       -1.56      6.05 o 
   4  -2  19        0.00       -0.24      5.60 o 
  -5  -1  19       10.67       18.56      6.57 o 
  -4  -1  19       32.96       51.40      7.82 o 
  -3  -1  19        6.09        3.01      3.56 o 
  -2  -1  19       68.46       65.70     10.87 o 
  -1  -1  19       23.47       28.92      7.73 o 
   0  -1  19        2.09        3.76      4.27 o 
   1  -1  19       20.15       10.43      4.92 o 
   2  -1  19       15.98       13.93      8.03 o 
   3  -1  19       20.09        7.37      5.61 o 
   4  -1  19       15.20        2.67      5.51 o 
  -5   0  19        5.96        6.91      5.73 o 
  -4   0  19       13.30       18.43      6.34 o 
  -3   0  19        0.09       -2.99      4.77 o 
  -2   0  19        2.13        5.67      3.61 o 
  -1   0  19       16.12       12.56      4.11 o 
   0   0  19       36.78       35.52      6.05 o 
   1   0  19        0.01        2.32      4.47 o 
   2   0  19       21.44       28.32      6.08 o 
   3   0  19       36.59       49.46     12.15 o 
   4   0  19       25.07       45.42     11.25 o 
  -5   1  19        1.06       -1.29      6.89 o 
  -4   1  19        0.16       -3.15      4.78 o 
  -3   1  19       37.68       24.46      8.39 o 
  -2   1  19        3.91        0.99      4.68 o 
  -1   1  19       10.08        5.29      3.52 o 
   0   1  19        0.17       -0.67      4.08 o 
   1   1  19        8.90       14.10      5.03 o 
   2   1  19      171.69      170.40     14.02 o 
   3   1  19        4.08        2.63      6.41 o 
   4   1  19        0.66        6.97      5.57 o 
  -5   2  19        5.10        7.04      8.17 o 
  -4   2  19        2.28        9.84      6.23 o 
  -3   2  19        1.35       -2.02      5.06 o 
  -2   2  19      134.07      108.02      9.20 o 
  -1   2  19        2.60        4.24      4.12 o 
   0   2  19      195.73      204.84      9.23 o 
   1   2  19       28.02       37.34      6.23 o 
   2   2  19       19.13        7.88      5.10 o 
   3   2  19      157.31      171.87     14.60 o 
   4   2  19      176.91      175.79     37.09 o 
   5   2  19        0.98        8.23      8.05 o 
  -4   3  19        7.24        4.75      7.77 o 
  -3   3  19       12.62       15.49      5.55 o 
  -2   3  19        8.15        8.31      5.05 o 
  -1   3  19       27.26       32.15      4.98 o 
   0   3  19      116.87      109.69      7.63 o 
   1   3  19      232.07      247.48      9.99 o 
   2   3  19        3.13        5.66      5.62 o 
   3   3  19       20.80       16.89      7.86 o 
   4   3  19        0.00       -6.58      6.58 o 
   5   3  19       59.56       51.47     11.15 o 
  -4   4  19       13.27        9.97      7.86 o 
  -3   4  19        1.70       -5.60      5.60 o 
  -2   4  19        4.85        4.01      4.01 o 
  -1   4  19       33.04       33.20      5.07 o 
   0   4  19       55.63       74.43      6.44 o 
   1   4  19      267.19      279.11     12.03 o 
   2   4  19        0.49       -1.49      7.27 o 
   3   4  19        4.31       10.41      6.90 o 
   4   4  19       18.42       21.16      9.53 o 
   5   4  19       94.95       86.17     13.31 o 
  -4   5  19        1.04        2.82      7.63 o 
  -3   5  19      105.34      108.99     14.74 o 
  -2   5  19        1.18       -0.36      4.49 o 
  -1   5  19       77.04       85.23      6.92 o 
   0   5  19      252.41      244.35     11.32 o 
   1   5  19        6.12        3.25      3.82 o 
   2   5  19        4.53        3.39      4.50 o 
   3   5  19        6.22        3.57      8.66 o 
   4   5  19       69.20       79.51     22.63 o 
   5   5  19       18.84       16.86     10.05 o 
  -3   6  19        0.29        4.92      7.27 o 
  -2   6  19       52.94       52.49      7.41 o 
  -1   6  19        0.68        2.41      4.06 o 
   0   6  19        0.20        2.00      3.82 o 
   1   6  19      217.73      223.98     27.24 o 
   2   6  19        8.95        9.37      6.76 o 
   3   6  19        4.77       -6.07      6.07 o 
   4   6  19        3.28        8.16      7.67 o 
  -3   7  19        1.22        4.30      7.31 o 
  -2   7  19        0.00       10.43      5.65 o 
  -1   7  19       84.53       69.00      7.94 o 
   0   7  19        2.24        5.37      4.73 o 
   1   7  19       64.31       64.34      7.79 o 
   2   7  19        8.10        7.08      5.16 o 
   3   7  19        4.35        5.30      4.30 o 
   4   7  19       70.79       64.71     15.33 o 
  -2   8  19        0.14       -0.93      5.53 o 
  -1   8  19        0.53       11.23      5.70 o 
   0   8  19        3.88        2.81      5.50 o 
   1   8  19        1.66       10.15      5.39 o 
   2   8  19       37.75       35.67      6.98 o 
   3   8  19        0.19       -2.56      5.10 o 
   4   8  19       35.15       32.94     11.07 o 
  -1   9  19        5.88        7.46      7.17 o 
   0   9  19        0.07       -2.17      5.81 o 
   1   9  19        0.79        9.50      6.85 o 
   2   9  19        4.36        9.30      5.69 o 
   3   9  19       31.15       19.42      6.76 o 
   0  10  19        5.17       10.63      7.85 o 
   1  10  19       53.37       71.95     11.87 o 
   2  10  19        0.39       11.70      8.62 o 
  -1  -6  20        5.22       -5.22     12.60 o 
   0  -6  20       43.50       68.73     16.66 o 
  -3  -5  20      106.57      122.46     15.75 o 
  -2  -5  20       27.94       59.86     13.87 o 
  -1  -5  20      100.09      134.97     15.10 o 
   0  -5  20        4.30        4.30      7.04 o 
   1  -5  20        2.29       -1.98     12.21 o 
  -3  -4  20       53.67       50.53     11.61 o 
  -2  -4  20      426.98      436.71     54.73 o 
  -1  -4  20        9.28       20.01      8.52 o 
   0  -4  20       17.70       36.32      6.93 o 
   1  -4  20        0.11        0.28      5.32 o 
   2  -4  20        0.16        9.29      6.22 o 
  -4  -3  20       85.81      107.25     10.88 o 
  -3  -3  20       68.01       96.44     10.11 o 
  -2  -3  20        4.27        8.02      6.80 o 
  -1  -3  20      120.06      129.16     13.75 o 
   0  -3  20       17.93       38.83      9.24 o 
   1  -3  20      120.17      126.48     10.97 o 
   2  -3  20        7.41       10.26      7.13 o 
   3  -3  20       22.26       27.10      9.08 o 
  -4  -2  20       20.26        9.79      8.09 o 
  -3  -2  20       20.95       19.03      6.42 o 
  -2  -2  20       63.76       52.27      9.77 o 
  -1  -2  20       73.17       64.13     10.49 o 
   0  -2  20        5.76        1.18      4.66 o 
   1  -2  20        5.91       16.20      5.75 o 
   2  -2  20       24.27       25.07      6.77 o 
   3  -2  20        0.18        2.75      5.80 o 
  -4  -1  20        2.84        7.85      5.83 o 
  -3  -1  20        0.00        1.46      3.58 o 
  -2  -1  20       24.22       19.11      6.47 o 
  -1  -1  20        0.83       12.11      6.85 o 
   0  -1  20       73.65       73.65      7.78 o 
   1  -1  20        2.19        8.53      5.11 o 
   2  -1  20      125.27       99.43     13.88 o 
   3  -1  20        0.00        3.41      7.77 o 
   4  -1  20        3.82        2.33      5.52 o 
  -4   0  20       35.40       38.85      7.55 o 
  -3   0  20       33.84       22.83      6.49 o 
  -2   0  20        0.32        0.16      3.65 o 
  -1   0  20        4.19        9.88      6.75 o 
   0   0  20        7.56        8.89      4.78 o 
   1   0  20      104.56      113.09      9.58 o 
   2   0  20       27.21       23.55      6.06 o 
   3   0  20       80.07       66.71      8.70 o 
   4   0  20       24.40       30.81      9.99 o 
  -4   1  20       31.79       35.93      7.09 o 
  -3   1  20      247.60      236.82     22.69 o 
  -2   1  20       23.72       22.17      5.78 o 
  -1   1  20      321.01      350.45     26.77 o 
   0   1  20       24.92       23.69      5.63 o 
   1   1  20       41.51       42.48      6.58 o 
   2   1  20        1.19        2.18      4.83 o 
   3   1  20       27.56       14.12      9.31 o 
   4   1  20        1.37        7.05     10.38 o 
  -4   2  20        2.48        0.61      5.37 o 
  -3   2  20        0.07        3.56      5.34 o 
  -2   2  20       59.75       47.05      7.80 o 
  -1   2  20        2.37        2.91      3.74 o 
   0   2  20       36.69       37.64      6.07 o 
   1   2  20       16.45       21.61      5.69 o 
   2   2  20      138.32      145.52     13.10 o 
   3   2  20      106.12       95.39      9.51 o 
   4   2  20        3.23        1.17      7.41 o 
  -4   3  20       10.52        2.95      7.46 o 
  -3   3  20        0.04        6.06      5.10 o 
  -2   3  20        2.86        3.16      4.77 o 
  -1   3  20       20.26       18.19      4.60 o 
   0   3  20       59.62       59.95      9.13 o 
   1   3  20       52.99       65.05      7.55 o 
   2   3  20        0.00        4.79      4.46 o 
   3   3  20      124.60      126.48     13.74 o 
   4   3  20       22.33       19.09      8.35 o 
  -4   4  20       62.68       45.54     10.64 o 
  -3   4  20        6.45       11.28      7.46 o 
  -2   4  20      133.40      127.33     12.55 o 
  -1   4  20       19.32       28.46      4.99 o 
   0   4  20      383.19      425.19     13.97 o 
   1   4  20        0.04        1.76      4.62 o 
   2   4  20       59.87       61.89      7.40 o 
   3   4  20      115.73      125.90     13.53 o 
   4   4  20        5.07       -6.91      9.17 o 
  -4   5  20        9.50       15.87      8.73 o 
  -3   5  20      172.16      177.21     15.99 o 
  -2   5  20        0.60        3.50      4.78 o 
  -1   5  20        0.80       -0.08      3.77 o 
   0   5  20      167.71      191.81     10.31 o 
   1   5  20        0.13       -1.41      3.82 o 
   2   5  20        1.23        8.79      6.61 o 
   3   5  20       52.07       50.39     10.25 o 
   4   5  20       11.95       -1.99      7.22 o 
  -3   6  20       10.60       17.60      8.12 o 
  -2   6  20       56.04       48.61      7.20 o 
  -1   6  20        2.05       -1.46      3.89 o 
   0   6  20       65.25       53.35      6.09 o 
   1   6  20      203.11      178.91     14.92 o 
   2   6  20       32.57       34.99      6.63 o 
   3   6  20        0.03        4.59      7.12 o 
   4   6  20       29.84       32.09      9.67 o 
  -3   7  20        0.04        0.78     11.24 o 
  -2   7  20        2.68        0.08      5.33 o 
  -1   7  20       29.77       22.90      6.34 o 
   0   7  20       22.44       20.46      5.83 o 
   1   7  20       59.03       70.08      8.19 o 
   2   7  20        5.01        5.68      5.72 o 
   3   7  20        5.68        6.79      6.14 o 
   4   7  20       55.82       40.02     10.40 o 
  -2   8  20        5.65       12.38      7.86 o 
  -1   8  20        1.93       14.89      7.64 o 
   0   8  20        2.56        1.51      6.37 o 
   1   8  20       10.33       10.98      5.54 o 
   2   8  20        3.82        0.37      5.03 o 
   3   8  20        2.20       -2.51      5.40 o 
   4   8  20        2.43       -9.06      9.06 o 
  -1   9  20        1.87        3.16     13.11 o 
   0   9  20       19.82       17.48     11.16 o 
   1   9  20        7.52        4.65      7.00 o 
   2   9  20       12.16        7.79      5.73 o 
   3   9  20        0.13       -1.12      5.58 o 
   1  10  20        6.31       10.41      7.87 o 
  -2  -5  21       56.46       69.43     23.56 o 
  -1  -5  21        0.71       -4.54      9.68 o 
   0  -5  21        0.05        0.38      6.82 o 
  -3  -4  21       28.71       26.38      8.95 o 
  -2  -4  21       68.86       77.48     12.25 o 
  -1  -4  21      103.33      136.05     27.67 o 
   0  -4  21        5.30       11.45     14.30 o 
   1  -4  21        1.94       -2.19      5.40 o 
   2  -4  21        2.93       -1.04     10.27 o 
  -3  -3  21        1.70        8.09      7.52 o 
  -2  -3  21      333.39      347.05     44.98 o 
  -1  -3  21        7.67       21.95      8.36 o 
   0  -3  21       38.03       47.66      9.81 o 
   1  -3  21        5.12       11.57      7.69 o 
   2  -3  21        6.89        4.02      5.85 o 
  -4  -2  21       18.08        8.00      4.93 o 
  -3  -2  21       10.26        3.40      5.71 o 
  -2  -2  21       22.61       48.92     17.70 o 
  -1  -2  21       45.78       38.00      8.90 o 
   0  -2  21        0.34        4.31      4.88 o 
   1  -2  21      236.81      213.56     13.86 o 
   2  -2  21       14.61       22.62      8.35 o 
   3  -2  21        2.51       -1.39      5.94 o 
  -4  -1  21       34.41       38.04      7.76 o 
  -3  -1  21        5.32       10.91      5.24 o 
  -2  -1  21       37.43       36.73      8.88 o 
  -1  -1  21       47.62       68.62     20.76 o 
   0  -1  21       22.53       29.15      6.06 o 
   1  -1  21       14.25       13.82      5.62 o 
   2  -1  21      242.67      235.91     14.71 o 
   3  -1  21        1.03       -0.19      5.33 o 
  -4   0  21        4.95        0.83      5.39 o 
  -3   0  21       18.81       17.73      6.22 o 
  -2   0  21        7.27        6.46      6.01 o 
  -1   0  21        4.35        2.63      8.02 o 
   0   0  21        2.06        1.94      4.57 o 
   1   0  21        3.02        6.04      5.10 o 
   2   0  21       28.05       25.90      6.59 o 
   3   0  21        3.46        7.92      5.90 o 
   4   0  21        0.73        2.52      5.82 o 
  -4   1  21        6.58        3.62      5.61 o 
  -3   1  21      101.88       93.50      9.73 o 
  -2   1  21        0.04       -1.12      6.14 o 
  -1   1  21        2.24       11.03      6.83 o 
   0   1  21        7.97       12.63      5.23 o 
   1   1  21        5.76        3.43      5.02 o 
   2   1  21        2.64        7.98      5.30 o 
   3   1  21       46.45       48.18      7.94 o 
   4   1  21       14.15        6.66      5.76 o 
  -4   2  21       34.72       42.18     12.36 o 
  -3   2  21        7.37        5.09      5.32 o 
  -2   2  21      190.30      178.84     12.12 o 
  -1   2  21       42.84       38.69      5.99 o 
   0   2  21        5.93        6.71      5.91 o 
   1   2  21       43.85       66.97      7.89 o 
   2   2  21       58.07       58.83      7.65 o 
   3   2  21        0.65        0.00      6.09 o 
   4   2  21       62.76       68.67     26.43 o 
  -4   3  21       24.06        9.51      8.24 o 
  -3   3  21        0.57       -2.45      4.94 o 
  -2   3  21       43.96       47.25      7.31 o 
  -1   3  21       34.25       34.95      5.23 o 
   0   3  21        0.10        3.60      3.94 o 
   1   3  21      298.83      300.18     13.84 o 
   2   3  21       14.60        1.56      6.69 o 
   3   3  21      126.69      106.66     13.52 o 
   4   3  21        0.13        7.86      8.18 o 
  -4   4  21       64.84       62.06     11.74 o 
  -3   4  21        1.43        6.62      7.30 o 
  -2   4  21       32.47       29.25      6.36 o 
  -1   4  21        0.21        4.40      3.99 o 
   0   4  21      105.69       99.08      7.49 o 
   1   4  21      314.08      361.31     30.90 o 
   2   4  21      103.27      122.50     13.98 o 
   3   4  21       66.02       82.25     12.11 o 
   4   4  21       58.96       76.20     30.22 o 
  -3   5  21      141.62      127.77     14.11 o 
  -2   5  21        0.70       -2.94      7.13 o 
  -1   5  21        7.76       12.31      4.40 o 
   0   5  21        4.34        2.70      4.00 o 
   1   5  21      128.38      115.49      8.19 o 
   2   5  21      138.38      144.96     15.78 o 
   3   5  21       15.45        3.66      9.62 o 
   4   5  21        0.05        3.85      7.36 o 
  -3   6  21      145.55      131.05     14.43 o 
  -2   6  21      121.73      129.25     10.70 o 
  -1   6  21        2.69        4.73      4.30 o 
   0   6  21        0.51        0.20      4.05 o 
   1   6  21       23.32       36.66      6.56 o 
   2   6  21        1.92        9.58      7.10 o 
   3   6  21       18.67       12.88      8.20 o 
   4   6  21        9.43        2.21      7.47 o 
  -2   7  21       53.71       90.91      9.51 o 
  -1   7  21       12.43       13.56      5.93 o 
   0   7  21      146.37      176.45     11.89 o 
   1   7  21       23.75       14.09      7.66 o 
   2   7  21        6.28       -0.43      4.98 o 
   3   7  21        5.99        6.97      6.71 o 
   4   7  21        0.01       -7.07      7.07 o 
  -2   8  21        0.62        0.25      5.81 o 
  -1   8  21        5.20        6.66      6.97 o 
   0   8  21        1.91        1.60      6.27 o 
   1   8  21       83.21      109.71     13.77 o 
   2   8  21        1.13        0.78      5.20 o 
   3   8  21       17.65        6.76      7.22 o 
   0   9  21        1.74        4.70      7.04 o 
   1   9  21       32.41       19.14      8.55 o 
   2   9  21        2.68       -2.10      5.18 o 
  -2  -4  22        2.01        7.25      8.14 o 
  -1  -4  22       19.14       18.80     12.71 o 
   0  -4  22        7.01        9.67      7.94 o 
   1  -4  22       38.51       43.27      8.37 o 
  -3  -3  22        8.84        6.12      7.76 o 
  -2  -3  22        5.60        0.92      6.93 o 
  -1  -3  22       42.44       32.67      9.48 o 
   0  -3  22        5.27        0.71     14.66 o 
   1  -3  22        0.41       -5.13      5.13 o 
   2  -3  22        7.83        9.43      6.35 o 
  -3  -2  22        2.76       -0.42      6.80 o 
  -2  -2  22      145.17      150.63     15.70 o 
  -1  -2  22        0.54       18.28      7.74 o 
   0  -2  22       39.44       36.46      9.45 o 
   1  -2  22        1.43        0.39      5.06 o 
   2  -2  22        3.24       -1.26      5.45 o 
  -4  -1  22        1.20        2.04      5.81 o 
  -3  -1  22        8.18        7.75      5.77 o 
  -2  -1  22       18.49       14.69      7.84 o 
  -1  -1  22       35.50       42.14      9.59 o 
   0  -1  22       15.51       32.23      6.77 o 
   1  -1  22       30.07       26.39      6.77 o 
   2  -1  22       47.88       44.63     15.57 o 
   3  -1  22        8.60        9.37      5.84 o 
  -4   0  22        0.63       -3.91      5.50 o 
  -3   0  22       42.20       53.75      8.06 o 
  -2   0  22       36.97       29.24      8.22 o 
  -1   0  22      104.58       80.97     11.27 o 
   0   0  22       14.48       18.49      6.99 o 
   1   0  22       42.96       37.66      7.14 o 
   2   0  22        8.19        9.98      5.88 o 
   3   0  22       95.42       84.04      9.89 o 
  -4   1  22       40.98       46.31     10.42 o 
  -3   1  22        1.57        3.66      5.75 o 
  -2   1  22        1.39        1.04      5.07 o 
  -1   1  22       27.60       37.74      8.44 o 
   0   1  22       34.88       37.12      6.45 o 
   1   1  22        0.79        1.08      4.82 o 
   2   1  22        1.88       -5.41      8.78 o 
   3   1  22       33.53       45.05      7.73 o 
  -4   2  22        3.26       10.47      8.42 o 
  -3   2  22        0.96        9.47      5.95 o 
  -2   2  22       20.10       27.92      6.64 o 
  -1   2  22      113.81      125.12     11.96 o 
   0   2  22       38.23       56.97      7.19 o 
   1   2  22      121.64      107.85      9.84 o 
   2   2  22       59.43       78.22      8.85 o 
   3   2  22        0.01       -2.98      5.56 o 
   4   2  22        0.15        0.47      7.90 o 
  -3   3  22        4.75        7.81      5.86 o 
  -2   3  22      103.73      111.51     10.03 o 
  -1   3  22        1.47       -1.06      4.08 o 
   0   3  22      156.61      163.81     12.61 o 
   1   3  22       26.96       39.30      6.75 o 
   2   3  22      104.42      115.86     18.15 o 
   3   3  22       57.23       52.35     10.82 o 
   4   3  22       25.34       29.19     10.02 o 
  -3   4  22        4.29       16.83      8.05 o 
  -2   4  22        8.47       -3.78      4.82 o 
  -1   4  22        7.33       11.33      4.39 o 
   0   4  22        4.84        8.87      5.04 o 
   1   4  22      272.41      262.93     16.59 o 
   2   4  22      221.70      239.23     26.78 o 
   3   4  22       41.88       45.26     10.48 o 
   4   4  22       18.72       21.38     14.12 o 
  -3   5  22       56.26       36.64      9.28 o 
  -2   5  22       11.61       17.02      7.58 o 
  -1   5  22        4.20        5.78      4.39 o 
   0   5  22       29.79       32.42      5.54 o 
   1   5  22      105.41      134.17     13.39 o 
   2   5  22       69.03       74.92     11.25 o 
   3   5  22      156.35      124.40     14.09 o 
   4   5  22      111.29      100.51     13.78 o 
  -2   6  22       84.78       87.24     11.77 o 
  -1   6  22        2.80       -4.56      4.56 o 
   0   6  22       10.79        7.96      4.55 o 
   1   6  22        0.74       -1.16      5.02 o 
   2   6  22       27.09       26.88      8.62 o 
   3   6  22        1.03        1.01      7.18 o 
  -2   7  22        0.07       12.30     10.15 o 
  -1   7  22       29.09       28.61      6.89 o 
   0   7  22       58.63       70.59      8.89 o 
   1   7  22       12.62        7.76      5.09 o 
   2   7  22       31.64       49.44     10.05 o 
   3   7  22       18.41       24.16      8.45 o 
  -1   8  22       25.56       17.27      8.35 o 
   0   8  22        0.62       -1.11      6.58 o 
   1   8  22       48.63       61.90      8.44 o 
   2   8  22        1.21       -2.28      5.44 o 
   3   8  22       85.81       87.82     12.96 o 
   0   9  22        6.39        9.90      7.90 o 
   1   9  22        1.56       -1.63      6.76 o 
  -1  -4  23        0.99       14.24      9.40 o 
  -2  -3  23       82.53       75.84     12.50 o 
  -1  -3  23       21.77       14.13      8.76 o 
   0  -3  23       13.16       13.66      8.15 o 
   1  -3  23        0.26       -0.22      5.85 o 
  -3  -2  23        0.50        6.64      7.93 o 
  -2  -2  23        5.72       -1.31     15.21 o 
  -1  -2  23       67.50       66.69     25.70 o 
   0  -2  23        0.90       -2.39      6.83 o 
   1  -2  23        1.05       -0.95      5.49 o 
   2  -2  23        1.92        7.04      6.95 o 
  -3  -1  23        2.18        8.89      7.14 o 
  -2  -1  23        1.04       -0.83     10.20 o 
  -1  -1  23       12.50       10.96     11.11 o 
   0  -1  23       40.63       49.76     10.38 o 
   1  -1  23        0.24       -3.21      4.92 o 
   2  -1  23       20.50       23.43      8.33 o 
  -3   0  23       52.47       60.65      9.11 o 
  -2   0  23       86.05       78.76     16.99 o 
  -1   0  23        0.24        9.38      7.35 o 
   0   0  23       77.89       87.97      9.26 o 
   1   0  23        1.08       -0.46      5.17 o 
   2   0  23       13.45       18.87      7.49 o 
   3   0  23        3.75       -5.10      5.10 o 
  -3   1  23        4.20        0.32      6.97 o 
  -2   1  23        0.13        8.76      7.08 o 
  -1   1  23       68.34       51.48      9.79 o 
   0   1  23        1.08        0.78      5.24 o 
   1   1  23       10.22        4.20      6.35 o 
   2   1  23        0.23       -1.68      5.08 o 
   3   1  23        6.60       -1.93      7.42 o 
  -3   2  23        1.32       -3.58      5.38 o 
  -2   2  23        1.07        0.93      5.29 o 
  -1   2  23        5.53       -0.14      9.34 o 
   0   2  23       21.08       27.10      6.75 o 
   1   2  23       10.58       11.79      6.01 o 
   2   2  23       16.81        8.16      6.43 o 
   3   2  23        1.12        7.08      7.60 o 
  -3   3  23       29.58       23.52      6.92 o 
  -2   3  23       12.29       13.75      6.15 o 
  -1   3  23       16.58       23.46      9.52 o 
   0   3  23        0.08        1.96      4.65 o 
   1   3  23       25.09       40.63      9.48 o 
   2   3  23       91.45      104.11     21.11 o 
   3   3  23        8.16       -4.86     14.03 o 
  -3   4  23        3.17       10.51      7.81 o 
  -2   4  23        0.87        4.69      5.64 o 
  -1   4  23       24.48       30.21      5.58 o 
   0   4  23        7.75       14.29      5.59 o 
   1   4  23      124.71      133.36     13.10 o 
   2   4  23      304.79      379.18     31.34 o 
   3   4  23        0.08       -6.81      6.81 o 
  -3   5  23       99.27       72.12     18.57 o 
  -2   5  23       20.58       15.72     11.19 o 
  -1   5  23       37.14       41.00      6.06 o 
   0   5  23        0.01       -2.34      4.18 o 
   1   5  23       22.18       30.03      8.18 o 
   2   5  23       99.53       80.60     22.92 o 
   3   5  23       28.55       20.50     10.89 o 
  -2   6  23       17.57       30.05      8.79 o 
  -1   6  23        0.86        7.92      5.83 o 
   0   6  23        0.12        0.05      5.06 o 
   1   6  23       42.31       36.21      9.06 o 
   2   6  23        5.78        1.46      6.66 o 
   3   6  23        3.52        7.22      7.84 o 
  -1   7  23        3.63        7.92      5.84 o 
   0   7  23       20.10       10.64      5.69 o 
   1   7  23        4.19        7.16      5.80 o 
   2   7  23       15.69       17.27      8.20 o 
   3   7  23       18.64       10.60      7.75 o 
   0   8  23       17.32       13.47      7.66 o 
   1   8  23        0.57       -0.41      4.07 o 
   2   8  23        2.46       -2.70      7.51 o 
  -1  -3  24        4.38       -2.31      7.22 o 
   0  -3  24        0.24       -2.55      7.64 o 
  -2  -2  24       30.12       45.16     10.87 o 
  -1  -2  24       14.52       -0.05     10.21 o 
   0  -2  24        0.13       -1.43      7.32 o 
   1  -2  24        2.35       -0.85      5.52 o 
  -3  -1  24       36.38       35.03     10.46 o 
  -2  -1  24        3.61       -4.57      6.84 o 
  -1  -1  24       10.13        5.19      7.13 o 
   0  -1  24       30.80       28.59      8.92 o 
   1  -1  24       20.73       19.13      7.32 o 
   2  -1  24       21.81       21.44      7.05 o 
  -3   0  24        4.43        8.87      7.62 o 
  -2   0  24       75.94       88.27     12.38 o 
  -1   0  24        3.90        4.62      7.63 o 
   0   0  24        2.36       -5.77      8.23 o 
   1   0  24       79.22       85.27      9.37 o 
   2   0  24        7.04        0.88      5.73 o 
  -3   1  24        0.67        2.67      6.14 o 
  -2   1  24        9.13       11.34      7.39 o 
  -1   1  24       13.86       16.71     10.79 o 
   0   1  24        0.32        0.69      5.41 o 
   1   1  24        9.97        0.64      5.46 o 
   2   1  24        0.76        3.97      5.64 o 
   3   1  24        1.42        2.77      5.73 o 
  -3   2  24        6.03       -1.65      6.39 o 
  -2   2  24        9.42       10.16      7.54 o 
  -1   2  24       17.84       18.65      8.10 o 
   0   2  24       25.78       17.46      6.28 o 
   1   2  24       36.35       46.19      7.89 o 
   2   2  24        3.73        1.28      5.70 o 
   3   2  24       15.63        2.78      9.05 o 
  -3   3  24        0.01        3.33      6.01 o 
  -2   3  24        6.99       -5.14      5.14 o 
  -1   3  24       87.06       97.12     11.97 o 
   0   3  24        3.22        0.15      4.28 o 
   1   3  24      116.80      112.48     12.32 o 
   2   3  24       60.15       76.67     11.42 o 
   3   3  24        1.49       -3.80      7.43 o 
  -2   4  24        0.74        4.96      5.79 o 
  -1   4  24        4.60        9.15      5.64 o 
   0   4  24       14.60        8.39      5.67 o 
   1   4  24       74.23       49.30      7.91 o 
   2   4  24        6.00       13.30      8.19 o 
   3   4  24       27.41       23.90      9.62 o 
  -2   5  24        7.08        7.70      7.49 o 
  -1   5  24        0.05        7.30      5.53 o 
   0   5  24       44.10       65.09      8.33 o 
   1   5  24        0.06       -3.64      6.34 o 
   2   5  24       45.27       49.21     15.37 o 
   3   5  24        6.98       -2.11     12.31 o 
  -2   6  24       56.11       69.71     16.95 o 
  -1   6  24       11.56       13.30      8.65 o 
   0   6  24       21.38       36.93     14.47 o 
   1   6  24       10.58       -4.49      8.56 o 
   2   6  24       21.78       13.91      7.65 o 
  -1   7  24       10.83       18.84     10.24 o 
   0   7  24        3.52        0.80      5.23 o 
   1   7  24        0.91        6.82      7.43 o 
   2   7  24        5.27        5.25      7.19 o 
  -1  -2  25       31.90       21.08      9.25 o 
   0  -2  25       11.47       15.29      9.25 o 
  -2  -1  25       42.49       81.29     13.02 o 
  -1  -1  25        4.74       -4.42      6.92 o 
   0  -1  25        5.51       -2.60      7.19 o 
   1  -1  25       74.11      106.63     29.48 o 
  -2   0  25      119.62      149.97     15.86 o 
  -1   0  25        7.45       15.83      8.21 o 
   0   0  25       54.28       65.18     18.54 o 
   1   0  25       14.01        7.05      6.04 o 
   2   0  25       22.98       38.48      9.63 o 
  -2   1  25       15.27        5.82     12.48 o 
  -1   1  25       53.37       40.32      9.73 o 
   0   1  25       23.39       19.99     12.53 o 
   1   1  25        8.40       13.08      6.44 o 
   2   1  25        2.66       -3.48      6.75 o 
  -2   2  25       28.05        7.27      7.91 o 
  -1   2  25        8.58        8.56      7.56 o 
   0   2  25        0.20       -6.21      6.21 o 
   1   2  25       22.63       31.44      7.19 o 
   2   2  25       74.12       95.36     10.38 o 
  -2   3  25        0.75        8.02      9.68 o 
  -1   3  25       22.29       17.42      8.10 o 
   0   3  25       10.02        7.79      5.85 o 
   1   3  25      189.71      198.58     22.32 o 
   2   3  25        5.54       10.25     19.78 o 
  -2   4  25        2.82        6.46      5.96 o 
  -1   4  25        5.46        8.74      7.03 o 
   0   4  25       19.94       10.03      6.15 o 
   1   4  25        4.01        4.56      5.70 o 
   2   4  25      148.97      155.61     15.96 o 
  -1   5  25       10.08       10.98      6.03 o 
   0   5  25        0.08       -5.45      5.45 o 
   1   5  25       26.45        8.67      7.90 o 
   2   5  25       48.19       77.77     12.58 o 
  -1   6  25       28.09       23.31      8.69 o 
   0   6  25        4.16       -2.16      6.60 o 
   1   6  25       10.49        4.15      9.89 o 
   2   6  25        5.04        3.80      5.25 o 
   1   7  25        4.67       11.05      7.90 o 
  -1   0  26        0.03       11.15      8.14 o 
   0   0  26       25.25       24.68      9.23 o 
   1   0  26       97.88      100.29     12.78 o 
  -1   1  26       35.73       35.18     15.51 o 
   0   1  26        7.33       10.97     13.58 o 
   1   1  26        7.06       15.57      6.77 o 
  -2   2  26       14.02       18.88     11.80 o 
  -1   2  26       20.43       14.49     20.89 o 
   0   2  26       43.62       60.39     14.67 o 
   1   2  26       17.03       14.35      6.76 o 
  -1   3  26        0.25        3.39      7.19 o 
   0   3  26        7.35        1.99      5.61 o 
   1   3  26        2.63       -3.47      5.66 o 
   2   3  26      194.86      215.57     24.98 o 
  -1   4  26       24.08       19.29      8.60 o 
   0   4  26       16.31        5.51      5.76 o 
   1   4  26        0.55       -6.22      6.51 o 
   2   4  26        0.94       -9.55      9.55 o 
  -1   5  26        4.14        3.89     16.14 o 
   0   5  26       12.58        4.14      6.10 o 
   1   5  26       54.62       50.91     10.63 o 
   0   2  27        4.75        3.40      7.75 o 
   0   3  27       10.73        1.76      5.92 o 
                                                 
